# Supplementary material for: Tribenzyl­chlorido(triphenyl­phosphine oxide-κO)tin(IV)
Source: Acta Crystallogr Sect E Struct Rep Online. 2011 May 28;67(Pt 6):m810. doi: 10.1107/S160053681101957X (PMC3120498; doi:10.1107/S160053681101957X)
Supplement: Supplementary file 2 [file e-67-0m810-Isup2.hkl]

# 
# h,k,l, Fc-squared, Fo-squared, sigma(Fo-squared) and status flag 
# 
data_I
_shelx_title '  P21/c' 
_shelx_refln_list_code          4 
_shelx_F_calc_maximum      470.16 
_exptl_crystal_F_000      2880.00 
_reflns_d_resolution_high  0.7696 
 
loop_ 
 _symmetry_equiv_pos_as_xyz 
 'x, y, z' 
 '-x, y+1/2, -z+1/2' 
 '-x, -y, -z' 
 'x, -y-1/2, z-1/2' 
 
_cell_length_a    10.0697 
_cell_length_b    31.8793 
_cell_length_c    21.3259 
_cell_angle_alpha  90.000 
_cell_angle_beta  100.430 
_cell_angle_gamma  90.000 
 
_shelx_F_squared_multiplier     1.000 
 
loop_ 
 _refln_index_h 
 _refln_index_k 
 _refln_index_l 
 _refln_F_squared_calc 
 _refln_F_squared_meas 
 _refln_F_squared_sigma 
 _refln_observed_status 
   1   0   0    39405.29    42324.95   1242.85 o 
   2   0   0    81850.52    87928.84   2670.54 o 
   3   0   0       46.87       49.88     17.48 o 
   4   0   0    30662.49    31417.63    686.69 o 
   5   0   0    38301.89    45231.52    985.97 o 
   6   0   0    78434.28    80890.44   1749.77 o 
   7   0   0    17819.50    17813.91    606.73 o 
   8   0   0     4848.95     4785.23    156.05 o 
   9   0   0     1911.97     1947.03    138.49 o 
  10   0   0     5454.94     5713.89    290.84 o 
  11   0   0      543.51      557.58     97.74 o 
  12   0   0    12992.23    12839.49    574.97 o 
   1   1   0    33664.15    33710.04    892.53 o 
   2   1   0     4452.01     4840.14     88.86 o 
   3   1   0      146.53      323.95     21.36 o 
   4   1   0    10469.36    11252.63    182.92 o 
   5   1   0    39679.41    42589.04    714.98 o 
   6   1   0     1451.75     1552.23     43.81 o 
   7   1   0    22850.87    24149.61    460.54 o 
   8   1   0     2863.58     3077.25     79.17 o 
   9   1   0     2908.28     3058.66    157.71 o 
  10   1   0      302.60      255.94     50.80 o 
  11   1   0    11041.67    11095.81    353.17 o 
  12   1   0      758.77      825.70     84.66 o 
   1   2   0       37.43      -50.66     37.29 o 
   2   2   0     7842.54     8125.64    144.82 o 
   3   2   0     1912.69     1834.60     52.01 o 
   4   2   0        6.54       15.69     10.92 o 
   5   2   0    26606.40    26458.52    450.50 o 
   6   2   0      729.05      900.54     73.86 o 
   7   2   0    13734.85    14188.80    255.88 o 
   8   2   0    17327.64    17826.37    348.42 o 
   9   2   0    13480.88    13670.21    323.31 o 
  10   2   0      242.22      297.43     54.22 o 
  11   2   0    10084.77    10390.01    334.76 o 
  12   2   0     9750.22    10448.11    343.34 o 
   1   3   0    57135.32    56875.96   1321.48 o 
   2   3   0     7454.21     7605.41    154.26 o 
   3   3   0    20292.29    21605.21    471.02 o 
   4   3   0      811.64      857.87     29.48 o 
   5   3   0    19193.81    19541.02    313.79 o 
   6   3   0      613.59      553.00     27.81 o 
   7   3   0    14131.27    14309.65    258.02 o 
   8   3   0       18.67      -11.61     19.98 o 
   9   3   0     3453.45     3559.18    109.11 o 
  10   3   0       94.28      133.21     45.87 o 
  11   3   0     7071.96     7241.19    251.16 o 
  12   3   0       36.22       42.67     52.06 o 
   0   4   0   215196.95   217576.44   6174.12 o 
   1   4   0     3375.90     3410.79     89.27 o 
   2   4   0   102669.51   104139.33   2216.06 o 
   3   4   0     1999.60     1835.91     44.12 o 
   4   4   0    53838.42    53977.47   1003.22 o 
   5   4   0     7704.30     8057.25    140.70 o 
   6   4   0    31365.91    30540.56    482.91 o 
   7   4   0     6161.98     5965.88    120.47 o 
   8   4   0     2811.55     2933.78     86.20 o 
   9   4   0     3569.84     3599.10    110.70 o 
  10   4   0     4208.62     4089.00    160.45 o 
  11   4   0     3574.34     3526.60    152.55 o 
  12   4   0     3120.85     3318.40    155.48 o 
   1   5   0        9.23        6.74      8.78 o 
   2   5   0    23313.27    23926.76    456.10 o 
   3   5   0     5069.66     5270.70    118.19 o 
   4   5   0      171.27      265.89     44.83 o 
   5   5   0     5491.52     5957.79    120.48 o 
   6   5   0     2188.78     1922.38     60.18 o 
   7   5   0      557.81      491.97     45.31 o 
   8   5   0     1668.80     1694.20     63.65 o 
   9   5   0     1172.29     1194.06     70.70 o 
  10   5   0      535.76      529.99     62.66 o 
  11   5   0      625.58      533.93     68.31 o 
  12   5   0     2224.39     2288.53    126.44 o 
   0   6   0    20489.75    20196.47    580.76 o 
   1   6   0     3734.17     3945.80     71.40 o 
   2   6   0      808.39      884.20     37.91 o 
   3   6   0     3956.59     3972.78    106.07 o 
   4   6   0      342.88      291.97     20.49 o 
   5   6   0    20321.07    21192.00    373.12 o 
   6   6   0      369.23      363.79     34.78 o 
   7   6   0     3721.06     3660.52     79.60 o 
   8   6   0     1069.36      998.37     50.52 o 
   9   6   0     8183.04     8100.67    189.07 o 
  10   6   0      147.18      207.84     46.45 o 
  11   6   0     4914.62     4852.01    187.76 o 
  12   6   0     4716.63     5028.00    200.24 o 
   1   7   0      784.81      654.57     28.98 o 
   2   7   0    75238.66    78287.27   1455.66 o 
   3   7   0     5517.23     5288.49    135.47 o 
   4   7   0       10.87       17.17     18.22 o 
   5   7   0    25729.66    26020.40    452.73 o 
   6   7   0     6906.24     7253.47    146.54 o 
   7   7   0     7261.05     7412.63    138.21 o 
   8   7   0     5011.90     5146.86    123.36 o 
   9   7   0       43.09       41.23     31.84 o 
  10   7   0       25.46       -9.66     30.59 o 
  11   7   0       99.85       97.86     50.72 o 
  12   7   0     6308.72     6309.41    236.57 o 
   0   8   0    31358.21    30907.20    614.79 o 
   1   8   0    17997.18    17926.69    468.91 o 
   2   8   0    23237.42    23111.87    444.85 o 
   3   8   0      111.28      193.75     61.48 o 
   4   8   0       54.43       16.19     18.74 o 
   5   8   0     5797.49     5719.92    117.72 o 
   6   8   0     9307.61     8623.07    170.03 o 
   7   8   0     3772.83     3710.01     94.65 o 
   8   8   0     1670.41     1526.34    101.29 o 
   9   8   0    10865.56    11197.92    250.21 o 
  10   8   0      991.10      900.29     56.88 o 
  11   8   0       14.26      -45.34     43.37 o 
  12   8   0      693.93      651.85     88.02 o 
   1   9   0    22773.97    22050.53    342.91 o 
   2   9   0     5189.27     5356.40    120.78 o 
   3   9   0    10233.79     9647.54    242.72 o 
   4   9   0     2602.29     2855.83     96.52 o 
   5   9   0     6740.75     6756.39    135.49 o 
   6   9   0     4529.10     4356.38     97.65 o 
   7   9   0     1193.40     1213.55     63.26 o 
   8   9   0     1282.75     1407.06     72.45 o 
   9   9   0      302.86      396.38     41.04 o 
  10   9   0     3638.12     3610.69    110.53 o 
  11   9   0       69.31       69.69     48.71 o 
  12   9   0     4300.00     4601.58    191.17 o 
   0  10   0    10364.25     9955.26    229.46 o 
   1  10   0    12029.30    11942.63    239.34 o 
   2  10   0    13818.05    14520.64    324.82 o 
   3  10   0    13049.69    13121.26    268.95 o 
   4  10   0    30881.95    31595.37    613.91 o 
   5  10   0     1780.09     1559.47     60.49 o 
   6  10   0     1607.21     1567.81     48.67 o 
   7  10   0     4978.21     4944.88    135.23 o 
   8  10   0     3521.53     3476.68     96.01 o 
   9  10   0     2553.18     2463.65     82.78 o 
  10  10   0       55.17       19.51     34.66 o 
  11  10   0     1839.26     1912.60    120.38 o 
  12  10   0        2.69      -42.89     52.39 o 
   1  11   0      161.83      112.63     23.67 o 
   2  11   0    51051.09    54364.57    908.08 o 
   3  11   0     5149.04     5755.80    134.18 o 
   4  11   0     1623.40     1880.29     59.87 o 
   5  11   0     1022.50      914.15     51.35 o 
   6  11   0    14088.59    13910.53    259.59 o 
   7  11   0      874.72     1034.85    101.21 o 
   8  11   0    12101.16    11911.61    242.10 o 
   9  11   0      235.89      267.66     37.27 o 
  10  11   0      857.27      892.82     59.95 o 
  11  11   0     1148.63     1077.91    279.86 o 
  12  11   0     3316.18     3453.12    180.18 o 
   0  12   0      956.47      886.35     60.09 o 
   1  12   0      158.07      207.04     23.17 o 
   2  12   0     3357.83     3665.19     73.16 o 
   3  12   0      236.66      196.52     42.97 o 
   4  12   0     6982.44     7134.68    164.83 o 
   5  12   0     2772.74     2359.25     76.83 o 
   6  12   0       37.96       39.51     18.72 o 
   7  12   0     3043.16     3092.83    101.13 o 
   8  12   0     3433.17     3368.17    111.12 o 
   9  12   0     8635.99     8602.95    191.56 o 
  10  12   0     1883.30     1892.61     79.52 o 
  11  12   0     1080.02     1115.99     68.06 o 
  12  12   0     1967.82     2228.10    129.45 o 
   1  13   0    26582.01    24854.93    413.72 o 
   2  13   0    19232.55    20716.13    330.47 o 
   3  13   0    60635.60    60673.35   1146.47 o 
   4  13   0      601.86      500.90     38.18 o 
   5  13   0    26503.19    25969.88    490.45 o 
   6  13   0     6565.16     6369.85    178.82 o 
   7  13   0    25060.63    25061.08    516.83 o 
   8  13   0      349.62      322.34     46.89 o 
   9  13   0     3023.53     3033.41    109.09 o 
  10  13   0     3098.14     3185.88    101.33 o 
  11  13   0      397.82      412.52     52.69 o 
  12  13   0     2194.55     2312.57    129.98 o 
   0  14   0    67803.59    68907.44   1827.35 o 
   1  14   0     6374.48     6471.59    121.42 o 
   2  14   0    10011.01     9527.51    163.91 o 
   3  14   0     1032.48     1062.52     44.73 o 
   4  14   0    17804.70    16772.68    346.87 o 
   5  14   0     3241.19     3291.11     98.78 o 
   6  14   0    12890.92    12497.24    312.60 o 
   7  14   0       41.26       44.92     34.42 o 
   8  14   0     3672.30     3541.16    142.68 o 
   9  14   0     1567.51     1545.70     71.62 o 
  10  14   0      678.58      636.53     53.70 o 
  11  14   0      608.61      552.89     55.70 o 
  12  14   0     2743.23     2524.62    136.17 o 
   1  15   0     9935.17    10671.56    190.00 o 
   2  15   0     6207.46     5840.51    110.75 o 
   3  15   0     1148.68     1062.76     45.27 o 
   4  15   0     4961.41     5057.55    130.06 o 
   5  15   0      643.71      753.04     77.50 o 
   6  15   0    10468.14     9815.19    228.75 o 
   7  15   0     1661.18     1767.80     83.14 o 
   8  15   0     7449.17     7314.88    191.96 o 
   9  15   0     1749.41     1798.18     87.74 o 
  10  15   0     6960.27     7103.47    173.90 o 
  11  15   0     6333.68     6487.11    176.70 o 
   0  16   0     7279.67     6915.71    214.42 o 
   1  16   0     3077.16     3375.40     74.52 o 
   2  16   0    13346.31    13427.49    240.76 o 
   3  16   0     3910.95     3585.08     89.33 o 
   4  16   0     4186.18     3978.40     96.78 o 
   5  16   0     3709.42     3712.79    109.75 o 
   6  16   0    15324.74    15111.35    328.89 o 
   7  16   0      437.29      456.68     50.53 o 
   8  16   0     5684.80     5596.54    159.95 o 
   9  16   0      327.00      332.97     58.55 o 
  10  16   0     4736.38     4837.12    133.90 o 
  11  16   0     1606.35     1617.57     79.52 o 
   1  17   0    49764.16    47743.27    787.10 o 
   2  17   0       79.09      110.35     20.95 o 
   3  17   0    49149.57    46981.41    808.71 o 
   4  17   0     2673.95     2383.26     71.19 o 
   5  17   0    21917.23    21147.90    387.79 o 
   6  17   0     4772.94     4858.11    137.39 o 
   7  17   0     6094.24     5634.71    192.69 o 
   8  17   0     5876.60     5815.90    165.50 o 
   9  17   0     8230.36     8033.07    214.26 o 
  10  17   0     4080.53     4156.00    123.16 o 
  11  17   0      809.85      824.81     64.99 o 
   0  18   0    27219.92    27656.22    760.67 o 
   1  18   0     2062.65     2700.41    121.06 o 
   2  18   0    27478.26    26126.42    450.78 o 
   3  18   0     2239.59     2407.58     71.90 o 
   4  18   0     1748.30     1578.89     60.65 o 
   5  18   0     2245.67     2209.94     71.20 o 
   6  18   0    12320.86    11953.39    273.24 o 
   7  18   0     1117.90     1092.48     66.97 o 
   8  18   0     4262.93     4050.59    257.46 o 
   9  18   0     1052.92     1023.66     98.91 o 
  10  18   0     4804.42     4775.13    135.70 o 
  11  18   0      582.74      615.60     58.68 o 
   1  19   0       60.95      108.47     32.32 o 
   2  19   0     5292.41     5184.95    123.35 o 
   3  19   0      700.61      568.51     33.50 o 
   4  19   0     2464.06     2634.86     84.05 o 
   5  19   0     3108.90     2941.08     99.50 o 
   6  19   0     9275.42     8718.88    214.33 o 
   7  19   0      785.02      771.94     61.60 o 
   8  19   0     6024.88     5786.04    182.80 o 
   9  19   0     4519.69     4248.55    141.15 o 
  10  19   0     6192.47     6247.85    188.07 o 
  11  19   0     7772.68     7919.55    197.25 o 
   0  20   0    22679.59    23545.54    658.65 o 
   1  20   0      729.62      675.91     35.65 o 
   2  20   0    16818.47    16656.16    268.08 o 
   3  20   0     1139.69     1235.20     45.00 o 
   4  20   0      882.51      845.82     49.91 o 
   5  20   0        0.41       45.41    145.52 o 
   6  20   0     5372.19     5310.89    167.70 o 
   7  20   0      250.90      181.73     46.67 o 
   8  20   0     2330.65     2166.75     96.88 o 
   9  20   0      158.43      159.21     51.07 o 
  10  20   0     5879.81     5684.89    249.55 o 
  11  20   0      939.16      981.14     77.81 o 
   1  21   0    36212.74    34273.77    628.65 o 
   2  21   0      667.26      926.38     50.56 o 
   3  21   0    42151.70    42150.20    665.40 o 
   4  21   0       27.76       72.48     31.72 o 
   5  21   0    10378.09    10879.22    253.82 o 
   6  21   0      587.10      636.73     58.07 o 
   7  21   0     6526.25     6508.73    179.42 o 
   8  21   0     6658.35     6499.98    184.35 o 
   9  21   0     5606.03     5508.15    186.32 o 
  10  21   0     1830.47     1959.17    117.75 o 
  11  21   0      213.74       80.71     73.44 o 
   0  22   0     5975.80     6070.08    205.00 o 
   1  22   0      914.12     1574.29     56.39 o 
   2  22   0     7508.93     7275.54    135.54 o 
   3  22   0      949.40     1216.81     69.86 o 
   4  22   0     3982.33     3856.83    104.88 o 
   5  22   0        1.65       -4.52     34.33 o 
   6  22   0     1463.75     1424.92    118.51 o 
   7  22   0      973.47     1000.77     71.14 o 
   8  22   0     1190.11     1118.71     82.46 o 
   9  22   0      402.29      266.15     51.32 o 
  10  22   0     3061.48     3083.15    128.62 o 
   1  23   0      570.02      565.08     37.97 o 
   2  23   0      439.91      468.23     35.91 o 
   3  23   0     2417.58     2423.85     71.03 o 
   4  23   0     5626.95     5730.71    138.69 o 
   5  23   0      379.91      374.58     49.33 o 
   6  23   0     4165.48     4345.20    226.78 o 
   7  23   0       42.23      -42.44     41.58 o 
   8  23   0     6571.85     6386.87    186.48 o 
   9  23   0     1210.92      993.15     81.87 o 
  10  23   0     2645.18     2408.29    116.73 o 
   0  24   0    10927.08    10469.33    303.28 o 
   1  24   0       33.69      -27.28     36.15 o 
   2  24   0     7110.64     7317.75    156.06 o 
   3  24   0      567.89      628.85     40.62 o 
   4  24   0     5069.42     5108.16    129.34 o 
   5  24   0      298.59      255.82     49.18 o 
   6  24   0     5634.96     5730.65    169.32 o 
   7  24   0      184.89       86.62     46.77 o 
   8  24   0     2393.18     2198.40    104.03 o 
   9  24   0        2.46      -37.59     46.59 o 
  10  24   0      272.00      176.22     55.38 o 
   1  25   0     6758.43     6558.44    165.86 o 
   2  25   0     4488.82     4811.21    108.14 o 
   3  25   0    28493.48    27781.40    456.25 o 
   4  25   0     1193.09     1320.69     76.66 o 
   5  25   0     3667.64     3633.62    122.04 o 
   6  25   0      228.39      107.70     46.92 o 
   7  25   0     3559.86     3638.14    159.39 o 
   8  25   0     1372.69     1323.30     86.37 o 
   9  25   0      923.32      938.41     81.54 o 
  10  25   0      291.40      304.20     71.54 o 
   0  26   0     1585.51     1518.46    141.43 o 
   1  26   0       23.07      151.27     33.93 o 
   2  26   0     2691.08     2663.32     93.64 o 
   3  26   0      928.01     1341.40     90.29 o 
   4  26   0        4.42      -31.77     66.16 o 
   5  26   0     6017.98     5859.98    168.43 o 
   6  26   0      109.84       27.43     46.55 o 
   7  26   0      145.56      -28.50     45.79 o 
   8  26   0      258.47      229.22     57.94 o 
   9  26   0      904.02     1027.86    167.56 o 
  10  26   0        7.01      -61.98     78.33 o 
   1  27   0      841.56      947.38    109.29 o 
   2  27   0      140.30      215.56     34.15 o 
   3  27   0    18309.45    18652.70    321.93 o 
   4  27   0     3717.01     3332.94    117.53 o 
   5  27   0       31.57       64.10     46.25 o 
   6  27   0     1030.34      978.96     73.96 o 
   7  27   0      721.62      759.02     73.02 o 
   8  27   0     2286.20     2270.49    111.57 o 
   9  27   0     2316.40     2251.82    115.73 o 
   0  28   0     1387.13     1389.41     91.96 o 
   1  28   0        9.93       25.06     33.04 o 
   2  28   0      505.89      545.24     42.60 o 
   3  28   0     2198.84     2485.33     76.24 o 
   4  28   0     1709.28     1732.26     87.21 o 
   5  28   0     1002.65      984.52     73.72 o 
   6  28   0      134.64      157.70     52.56 o 
   7  28   0     2417.05     2362.33    108.03 o 
   8  28   0       47.06      -24.55     52.03 o 
   9  28   0      375.90      351.91     66.87 o 
   1  29   0        2.71      -13.59     33.44 o 
   2  29   0     1139.80     1307.84     58.74 o 
   3  29   0     4030.55     4246.66    104.68 o 
   4  29   0      158.44      185.35     48.76 o 
   5  29   0        5.23      -61.53     41.02 o 
   6  29   0     2851.37     2866.60    116.75 o 
   7  29   0      226.72      184.99     58.19 o 
   8  29   0     1738.01     1820.34    104.78 o 
   9  29   0     1182.31      992.64     88.58 o 
   0  30   0     1186.06     1322.95     95.91 o 
   1  30   0      202.65      305.88     55.14 o 
   2  30   0    21425.38    22082.76    418.31 o 
   3  30   0     1045.47     1167.55     60.76 o 
   4  30   0    10803.81    10523.47    261.06 o 
   5  30   0     3795.20     4040.05    139.06 o 
   6  30   0     3467.69     3409.30    128.79 o 
   7  30   0       69.40       18.60     52.06 o 
   8  30   0     2048.51     2063.55    109.89 o 
   1  31   0     9675.60     9843.52    215.41 o 
   2  31   0      323.91     1030.18     79.08 o 
   3  31   0    16301.01    16268.39    367.26 o 
   4  31   0      631.01      679.65     68.27 o 
   5  31   0     8698.20     8426.22    227.18 o 
   6  31   0      866.53      829.90     76.78 o 
   7  31   0     3277.13     3011.30    139.24 o 
   8  31   0      164.66       81.63     59.57 o 
   0  32   0       98.13       73.12     58.69 o 
   1  32   0      902.21     1149.74     71.54 o 
   2  32   0       36.53       71.29     54.17 o 
   3  32   0     1339.75     1672.56     98.06 o 
   4  32   0     1952.93     1885.91     99.61 o 
   5  32   0     2555.74     2650.83    118.36 o 
   6  32   0      604.26      598.54     73.10 o 
   7  32   0     2418.57     2352.11    114.26 o 
   8  32   0      100.31       24.71     58.93 o 
   1  33   0      207.56      411.47     74.45 o 
   2  33   0     1966.68     2168.79     85.48 o 
   3  33   0     1584.75     1464.96    114.19 o 
   4  33   0      520.25      635.03    179.11 o 
   5  33   0     2259.20     2446.67    115.50 o 
   6  33   0      884.21      880.43     81.00 o 
   7  33   0     1253.67     1268.13     95.16 o 
   0  34   0     8385.46     8315.15    295.20 o 
   1  34   0       54.83      147.05     74.86 o 
   2  34   0    17687.08    18421.38    365.60 o 
   3  34   0      412.17      517.99     86.17 o 
   4  34   0    11374.84    11055.46    279.37 o 
   5  34   0     2832.35     2825.29    123.61 o 
   6  34   0     3142.18     3092.48    148.44 o 
   7  34   0       55.87       54.58     60.60 o 
   1  35   0     3772.82     3977.11    122.30 o 
   2  35   0       18.42      304.10     72.36 o 
   3  35   0    11261.86    11310.27    339.99 o 
   4  35   0       79.66      299.20     64.29 o 
   5  35   0     4966.21     4477.58    156.52 o 
   6  35   0      520.63      638.26     93.00 o 
   0  36   0      689.17      767.13    153.13 o 
   1  36   0      801.15      940.86     74.63 o 
   2  36   0        1.78      121.93     65.66 o 
   3  36   0      600.55     1050.47    251.35 o 
   4  36   0      623.76      603.29     74.32 o 
   5  36   0     2321.79     2606.46    124.65 o 
   6  36   0      150.74      -12.77     60.68 o 
   1  37   0     3723.48     3915.26    125.32 o 
   2  37   0     2726.76     2920.94    149.95 o 
   3  37   0     5332.23     5572.66    215.25 o 
   4  37   0      593.07      776.61     82.19 o 
   5  37   0     1381.39     1473.10    100.86 o 
   0  38   0     9772.53     9596.56    439.48 o 
   1  38   0     1943.40     2485.23    100.46 o 
   2  38   0     8863.56     9227.54    373.19 o 
   3  38   0      723.49      895.49    221.30 o 
   4  38   0     7480.35     8185.63    388.59 o 
   5  38   0     2965.65     3462.47    143.49 o 
   1  39   0      763.87      994.15    203.25 o 
   2  39   0      234.47      516.48    227.22 o 
   3  39   0     5042.19     5251.38    214.40 o 
   4  39   0      675.90     1261.77    246.01 o 
   0  40   0     1686.97     1875.69    128.43 o 
   1  40   0        1.47      -47.56     86.22 o 
   2  40   0       77.41      148.99     92.50 o 
   3  40   0      297.08      308.60    116.05 o 
   1  41   0      738.49      802.85    152.32 o 
 -12   1   1     4412.33     4424.73    181.76 o 
 -11   1   1       68.84       36.10     42.82 o 
 -10   1   1     2943.34     3027.48    131.95 o 
  -9   1   1        0.51       34.07     31.37 o 
  -8   1   1    10627.69    10514.07    214.78 o 
  -7   1   1     5291.26     5710.00    124.33 o 
  -6   1   1    25012.81    25094.64    474.60 o 
  -5   1   1    30435.09    31574.30    534.78 o 
  -4   1   1     7537.93     7085.04    129.82 o 
  -3   1   1     8022.52     8292.52    195.82 o 
  -2   1   1     4150.49     4111.77     81.12 o 
   1   1   1    40932.30    46625.62    711.19 o 
   2   1   1    35338.80    38609.57    545.10 o 
   3   1   1     6222.56     6299.57     99.75 o 
   4   1   1     5901.91     6845.17    110.52 o 
   5   1   1     3210.61     2948.42     77.20 o 
   6   1   1     3865.16     3646.09     73.56 o 
   7   1   1     9852.11    10080.56    187.63 o 
   8   1   1     6984.12     7098.89    152.61 o 
   9   1   1       38.07       63.33     38.95 o 
  10   1   1     2507.42     2437.10    117.79 o 
  11   1   1       19.68        5.06     45.16 o 
  12   1   1     2193.43     2329.20    129.13 o 
 -12   2   1      737.23      669.10     77.72 o 
 -11   2   1      117.06       70.86     45.55 o 
 -10   2   1       82.81       50.26     74.33 o 
  -9   2   1      294.84      213.98     33.94 o 
  -8   2   1       19.86       -0.27     21.15 o 
  -7   2   1     2463.10     2677.76     68.76 o 
  -6   2   1      584.85      479.64     30.48 o 
  -5   2   1      336.16      378.38     31.83 o 
  -4   2   1      256.96      286.25     17.61 o 
  -3   2   1     9682.66    10402.68    186.30 o 
  -2   2   1    77157.16    81368.53   1569.98 o 
  -1   2   1      504.51      499.21     28.53 o 
   1   2   1      126.97       72.39     29.97 o 
   2   2   1    17029.34    18097.82    259.90 o 
   3   2   1    10272.31    11446.00    171.29 o 
   4   2   1      336.27      444.97     22.61 o 
   5   2   1     4669.48     4876.68     91.97 o 
   6   2   1     2821.45     3204.67     80.32 o 
   7   2   1     1692.76     1548.06     46.73 o 
   8   2   1     3470.73     3770.36     85.98 o 
   9   2   1     1313.09     1480.87     86.21 o 
  10   2   1      555.02      542.26     63.68 o 
  11   2   1     1952.58     1959.30    110.53 o 
  12   2   1       43.20       27.15     52.25 o 
 -12   3   1        7.87      -40.32     64.41 o 
 -11   3   1     1644.36     1718.92    102.68 o 
 -10   3   1     8740.30     8549.00    277.43 o 
  -9   3   1     2229.56     2285.25    112.32 o 
  -8   3   1      605.87      606.26     34.13 o 
  -7   3   1     1173.31     1120.50     40.08 o 
  -6   3   1     2985.52     2820.24     65.21 o 
  -5   3   1     5437.23     5715.87    126.62 o 
  -4   3   1      854.93      768.07     33.79 o 
  -3   3   1     4551.80     4715.96    108.55 o 
  -2   3   1      423.41      461.36     27.02 o 
  -1   3   1      468.27      502.34     22.52 o 
   0   3   1    47707.95    48020.89   1847.14 o 
   1   3   1    80137.38    82165.92   1746.01 o 
   2   3   1     5347.85     5844.97     96.86 o 
   3   3   1     1734.85     1815.61     42.73 o 
   4   3   1    11615.08    11250.17    185.31 o 
   5   3   1    14106.68    14053.54    231.23 o 
   6   3   1    44237.13    45955.90    713.77 o 
   7   3   1     4249.55     4328.31     92.74 o 
   8   3   1     9852.19    10059.60    219.11 o 
   9   3   1       14.96       18.88     27.63 o 
  10   3   1     6402.42     6747.61    233.04 o 
  11   3   1       16.10       33.75     46.88 o 
  12   3   1    10697.55    10780.08    352.93 o 
 -12   4   1     2560.00     2670.86    137.99 o 
 -11   4   1     1169.06     1356.00    117.15 o 
 -10   4   1      871.93      916.76     75.63 o 
  -9   4   1      270.59      402.93     52.08 o 
  -8   4   1     2462.87     2527.12     86.38 o 
  -7   4   1    13946.18    13817.41    250.72 o 
  -6   4   1     6344.38     6142.16    115.20 o 
  -5   4   1    16944.38    17206.90    307.49 o 
  -4   4   1     5501.40     5446.52    108.54 o 
  -3   4   1       73.04       47.86     55.83 o 
  -2   4   1    31501.27    32265.24    571.41 o 
  -1   4   1    21194.60    21535.77    380.00 o 
   0   4   1     5051.94     5261.89    112.75 o 
   1   4   1    14724.11    14971.38    206.78 o 
   2   4   1    17285.00    17244.09    332.43 o 
   3   4   1     4177.26     3924.45     78.74 o 
   4   4   1    13701.02    14688.39    278.44 o 
   5   4   1     2337.64     2366.27     52.83 o 
   6   4   1    12684.37    12821.37    216.56 o 
   7   4   1      407.62      463.41     37.83 o 
   8   4   1     1383.77     1417.63     95.63 o 
   9   4   1        2.85      -14.49     32.42 o 
  10   4   1     1565.09     1686.09    128.96 o 
  11   4   1     1146.07     1325.29     92.91 o 
  12   4   1      106.43       93.91     89.72 o 
 -12   5   1    11998.10    12208.38    388.61 o 
 -11   5   1       20.82       27.16     74.63 o 
 -10   5   1     6142.06     6703.08    260.09 o 
  -9   5   1     2365.07     2413.26     85.99 o 
  -8   5   1    46763.59    48430.36    823.07 o 
  -7   5   1      593.59      630.42     31.65 o 
  -6   5   1    29525.08    30825.08    487.70 o 
  -5   5   1    39154.21    39291.04    669.86 o 
  -4   5   1    52200.17    52753.03    884.88 o 
  -3   5   1     7975.91     7667.00    183.33 o 
  -2   5   1    21136.70    20814.67    375.81 o 
  -1   5   1   120182.45   118730.15   2693.83 o 
   0   5   1    26960.69    27688.65    497.13 o 
   1   5   1     6631.21     6742.93    103.84 o 
   2   5   1     1721.52     1898.64     44.64 o 
   3   5   1    12925.40    12552.99    221.79 o 
   4   5   1     4242.09     4048.13     84.24 o 
   5   5   1    27932.42    28453.47    447.71 o 
   6   5   1     1661.64     1755.56     45.81 o 
   7   5   1    15221.75    15832.59    266.23 o 
   8   5   1       22.24       37.27     25.23 o 
   9   5   1       24.12       22.94     31.49 o 
  10   5   1      969.28      979.93     77.40 o 
  11   5   1     2078.73     2075.99    114.61 o 
  12   5   1        0.18      -75.94     50.63 o 
 -12   6   1     1863.10     1958.10    174.41 o 
 -11   6   1       66.80       16.74     43.40 o 
 -10   6   1       28.91       39.15     31.81 o 
  -9   6   1       31.16       61.19     31.24 o 
  -8   6   1     6655.83     6947.21    163.50 o 
  -7   6   1       29.82       80.15     22.93 o 
  -6   6   1     5129.83     4902.54    106.78 o 
  -5   6   1      348.72      529.04     31.45 o 
  -4   6   1      150.95      226.32     32.99 o 
  -3   6   1    10786.19    10518.13    244.27 o 
  -2   6   1     4891.33     4963.35    103.23 o 
  -1   6   1     3839.89     3903.65     71.88 o 
   0   6   1      692.39      656.80     22.65 o 
   1   6   1    27463.54    28060.13    402.48 o 
   2   6   1     9628.67     9812.43    187.90 o 
   3   6   1    14977.29    14232.43    285.18 o 
   4   6   1     2493.77     2774.99     88.04 o 
   5   6   1    19210.65    22370.40   1142.70 o 
   6   6   1     1122.91     1347.65     39.94 o 
   7   6   1    29876.42    30242.32    482.92 o 
   8   6   1        3.46       29.86     27.83 o 
   9   6   1     6845.16     6976.50    168.28 o 
  10   6   1      306.65      321.15     66.11 o 
  11   6   1     6972.88     7206.19    252.96 o 
  12   6   1      358.97      391.10     68.98 o 
 -12   7   1       25.99       -6.38     48.83 o 
 -11   7   1     1272.10     1388.60    149.29 o 
 -10   7   1     1992.03     2077.16     83.77 o 
  -9   7   1    16127.26    15927.20    335.61 o 
  -8   7   1      709.91      675.63     99.09 o 
  -7   7   1     1135.42     1063.62     38.60 o 
  -6   7   1       10.20        1.98     22.26 o 
  -5   7   1     1314.25     1371.46     81.84 o 
  -4   7   1      895.51      846.23     78.10 o 
  -3   7   1       24.61      -16.74     18.86 o 
  -2   7   1     3808.06     3986.34     88.21 o 
  -1   7   1    14222.85    14691.27    239.31 o 
   0   7   1    66347.73    68273.50   1112.26 o 
   1   7   1    56093.12    57851.35   1098.75 o 
   2   7   1     5691.50     5672.15    116.39 o 
   3   7   1     9973.96    10224.52    240.89 o 
   4   7   1    35139.60    34305.57    583.51 o 
   5   7   1     5121.61     5213.48    108.57 o 
   6   7   1    28513.80    28625.89    473.82 o 
   7   7   1       26.12        7.33     22.81 o 
   8   7   1    16461.65    16277.16    312.10 o 
   9   7   1      229.40      238.52     35.41 o 
  10   7   1    18802.12    19331.92    590.11 o 
  11   7   1        2.61      -40.59     43.90 o 
  12   7   1    11907.74    12316.82    395.34 o 
 -12   8   1     1083.30     1081.09     94.08 o 
 -11   8   1     7203.56     7165.21    249.97 o 
 -10   8   1     2391.87     2492.15     87.98 o 
  -9   8   1     2237.13     2662.90     88.88 o 
  -8   8   1     5175.13     5288.66    127.55 o 
  -7   8   1    31573.65    32572.05    607.55 o 
  -6   8   1    18046.16    17751.11    322.08 o 
  -5   8   1    28329.57    29300.81    575.39 o 
  -3   8   1    15657.81    15443.46    308.69 o 
  -2   8   1      170.40      116.26     19.17 o 
  -1   8   1   101156.38   100956.41   1755.47 o 
   0   8   1    79949.32    78535.48   1520.53 o 
   1   8   1     8880.30     8510.83    139.90 o 
   2   8   1    17643.97    17307.83    261.70 o 
   3   8   1     5889.69     6825.17    170.02 o 
   4   8   1    10278.93    10338.35    190.64 o 
   5   8   1    25397.19    26023.00    453.13 o 
   6   8   1    27028.67    27050.07    473.96 o 
   7   8   1      252.87      215.89     28.92 o 
   8   8   1       70.54      105.02     28.77 o 
   9   8   1        5.52       39.20     29.57 o 
  10   8   1      326.46      512.60    157.06 o 
  11   8   1     4494.28     4607.58    183.76 o 
  12   8   1       85.79       89.47     54.32 o 
 -12   9   1     6132.75     6485.76    239.28 o 
 -11   9   1     1925.08     1843.61    108.00 o 
 -10   9   1     6225.63     6377.03    162.69 o 
  -9   9   1     1678.57     2384.93    225.74 o 
  -8   9   1    22713.32    22786.64    421.47 o 
  -7   9   1    18402.60    19125.29    349.59 o 
  -6   9   1    28320.66    28251.64    494.91 o 
  -5   9   1    53154.27    53089.23   1012.96 o 
  -4   9   1    59815.92    59223.73   1118.50 o 
  -3   9   1     5769.66     5038.58    117.70 o 
  -2   9   1    22429.16    21961.97    402.09 o 
  -1   9   1    60793.89    59427.52   1035.81 o 
   0   9   1    35769.63    36740.39    617.52 o 
   1   9   1    62051.62    61620.46    937.35 o 
   2   9   1    24415.25    24343.96    364.99 o 
   3   9   1    12903.92    12589.43    244.16 o 
   4   9   1    10410.61    10659.29    257.32 o 
   5   9   1    29258.10    28036.31    486.83 o 
   6   9   1     3366.01     3353.14     88.91 o 
   7   9   1    10951.63    10720.15    215.31 o 
   8   9   1     2624.02     2560.48     88.55 o 
   9   9   1       11.15       54.50     33.09 o 
  10   9   1     1726.68     2034.79     82.21 o 
  11   9   1     3620.97     4106.74    347.40 o 
  12   9   1     1059.91      997.72     92.09 o 
 -12  10   1     4394.47     4636.44    191.44 o 
 -11  10   1     1592.24     1593.19     78.74 o 
 -10  10   1     1574.68     1741.44    167.62 o 
  -9  10   1     1203.14     1137.02     57.14 o 
  -8  10   1     3891.64     3781.86    101.37 o 
  -7  10   1       16.02       -5.47     28.10 o 
  -6  10   1    11408.20    11387.87    217.77 o 
  -5  10   1      148.70      111.90     26.51 o 
  -4  10   1       74.37       51.87     27.95 o 
  -3  10   1     4873.21     4659.55    111.93 o 
  -2  10   1       71.79       77.83     21.56 o 
  -1  10   1    23390.01    23714.16    423.61 o 
   0  10   1     2898.38     3033.87     92.55 o 
   1  10   1    18674.70    18181.93    337.95 o 
   2  10   1     3012.32     2674.96     52.48 o 
   3  10   1    11428.66    11257.57    220.94 o 
   4  10   1      588.31      496.64     38.37 o 
   5  10   1    13965.93    14594.73    517.36 o 
   6  10   1       41.48       27.42     23.25 o 
   7  10   1    30847.08    31179.17    626.07 o 
   8  10   1     1407.96     1384.91     66.19 o 
   9  10   1    13877.90    14401.04    288.76 o 
  10  10   1      321.79      410.12     46.49 o 
  11  10   1     6144.10     6477.22    406.29 o 
  12  10   1     1062.11      995.85     94.69 o 
 -12  11   1       51.04       11.06     51.30 o 
 -11  11   1     4642.20     4748.29    138.81 o 
 -10  11   1      390.19      441.12     46.84 o 
  -9  11   1      267.00      216.55     43.93 o 
  -8  11   1     2053.91     2098.15     85.83 o 
  -7  11   1     5147.88     5308.41    148.40 o 
  -6  11   1      816.18      828.58     37.69 o 
  -5  11   1     3180.05     3274.58    170.56 o 
  -4  11   1     5447.02     5488.70    132.52 o 
  -3  11   1    16132.00    16946.90    339.83 o 
  -2  11   1    34370.14    35784.63    576.16 o 
  -1  11   1      826.73      851.36     39.14 o 
   0  11   1    14552.03    14566.09    240.68 o 
   1  11   1      916.41     1121.42     45.29 o 
   2  11   1     6470.76     6448.83    118.36 o 
   3  11   1     3595.75     3851.34     80.90 o 
   4  11   1    32752.81    32417.71    598.08 o 
   5  11   1      118.46      130.65     17.07 o 
   6  11   1    23703.42    22837.36    466.09 o 
   7  11   1        2.02       20.72     30.80 o 
   8  11   1     4406.61     4328.37    138.07 o 
   9  11   1     1357.99     1218.73     96.51 o 
  10  11   1    17088.00    17450.32    372.89 o 
  11  11   1      968.62      854.10     83.76 o 
  12  11   1     4867.41     4936.31    201.71 o 
 -12  12   1      174.33      155.59     56.45 o 
 -11  12   1     6033.41     6375.13    171.55 o 
 -10  12   1      990.15     1103.73     63.40 o 
  -9  12   1     3611.47     3676.02    131.00 o 
  -8  12   1     2838.50     2872.25    102.01 o 
  -7  12   1    28107.26    27313.84    556.08 o 
  -6  12   1    16698.12    16043.10    384.91 o 
  -5  12   1    25203.84    25396.72    507.71 o 
  -4  12   1    15414.79    15012.26    310.76 o 
  -3  12   1    24492.59    26290.50    513.13 o 
  -2  12   1     1535.45     1019.30     35.81 o 
  -1  12   1    70390.69    69395.23   1101.85 o 
   0  12   1    88654.23    85269.15   1931.15 o 
   1  12   1     3691.56     3283.30     90.38 o 
   2  12   1    31942.33    31608.11    479.78 o 
   3  12   1     1632.43     1666.97     46.15 o 
   4  12   1    21003.49    20427.59    387.72 o 
   5  12   1     7014.84     6711.55    164.78 o 
   6  12   1    18155.55    17770.71    373.43 o 
   7  12   1       12.42       22.63     31.40 o 
   8  12   1      302.50      311.28     36.58 o 
   9  12   1       69.29       66.47     48.25 o 
  10  12   1      446.60      493.70     52.46 o 
  11  12   1      296.53      290.89     60.31 o 
  12  12   1        7.06        2.53     52.06 o 
 -12  13   1      106.20      110.82     56.33 o 
 -11  13   1     4480.53     4671.16    139.27 o 
 -10  13   1     7651.68     8104.12    189.19 o 
  -9  13   1       18.64       32.36     32.05 o 
  -8  13   1    11546.51    10849.70    256.89 o 
  -7  13   1    12170.09    11900.88    270.40 o 
  -6  13   1     8793.80     8584.12    276.09 o 
  -5  13   1     6220.10     5716.22    143.55 o 
  -4  13   1     3792.06     3580.97     99.12 o 
  -3  13   1    20574.18    19878.85    396.91 o 
  -2  13   1    27959.96    27644.64    473.72 o 
  -1  13   1    20754.31    20441.68    337.58 o 
   0  13   1     8512.41     8883.52    155.14 o 
   1  13   1    29674.21    29586.90    483.60 o 
   2  13   1    12964.02    12463.86    200.82 o 
   3  13   1     1495.60     1365.25     42.31 o 
   4  13   1      849.63      903.71     36.33 o 
   5  13   1     9582.49     9412.97    198.34 o 
   6  13   1     6196.54     6233.06    146.62 o 
   7  13   1     8333.99     8533.54    235.93 o 
   8  13   1      679.27      602.16     53.30 o 
   9  13   1     1366.15     1402.79    130.44 o 
  10  13   1     1172.60     1179.15     66.66 o 
  11  13   1        0.43       32.30     96.62 o 
  12  13   1     2028.36     2145.03    130.31 o 
 -12  14   1     4882.34     4876.19    200.47 o 
 -11  14   1     4477.00     4286.73    132.96 o 
 -10  14   1     1262.28     1376.03     69.42 o 
  -9  14   1     2929.60     2838.92    106.07 o 
  -8  14   1      334.58      341.24     47.40 o 
  -7  14   1     1777.79     1788.34     75.78 o 
  -6  14   1     4106.70     4182.24    128.01 o 
  -5  14   1     3004.46     2973.64     91.56 o 
  -4  14   1      236.07      153.13     29.45 o 
  -3  14   1       54.55       63.49     25.93 o 
  -2  14   1    10985.13    10850.62    200.21 o 
  -1  14   1      201.85      290.78     24.66 o 
   0  14   1     2593.93     2750.73     61.08 o 
   1  14   1     3828.39     3739.19    167.02 o 
   2  14   1     1905.27     1463.81     50.14 o 
   3  14   1      689.78      592.39     42.34 o 
   4  14   1    19562.92    19788.45    357.81 o 
   5  14   1     5154.29     4715.17    101.07 o 
   6  14   1       60.30       -1.45     37.27 o 
   7  14   1    12073.34    11948.00    329.56 o 
   8  14   1      849.06      851.19     61.29 o 
   9  14   1    10904.96    10866.40    231.94 o 
  10  14   1        3.32       67.00     37.44 o 
  11  14   1     5748.44     5840.94    163.10 o 
  12  14   1     3129.70     3341.39    160.70 o 
 -12  15   1      378.64      305.24     67.66 o 
 -11  15   1     1510.14     1580.28     96.76 o 
 -10  15   1      398.92      403.67     46.04 o 
  -9  15   1      152.00      145.05     43.90 o 
  -8  15   1     1326.69     1243.51     69.66 o 
  -7  15   1      823.97      743.30     76.28 o 
  -6  15   1     1479.98     1404.26     84.39 o 
  -5  15   1     3818.49     3932.90    112.32 o 
  -4  15   1     6687.33     6480.31    156.41 o 
  -3  15   1     3475.28     3533.29     98.03 o 
  -2  15   1     5431.90     5116.74     98.44 o 
  -1  15   1     2459.14     2683.30     62.39 o 
   0  15   1     3158.94     3090.45     70.52 o 
   1  15   1     1549.99     1518.48     43.76 o 
   2  15   1      711.10      772.78     43.20 o 
   3  15   1     3459.87     3523.24     86.56 o 
   4  15   1     6870.63     6396.41    136.45 o 
   5  15   1     9392.89     9654.88    192.78 o 
   6  15   1    16686.83    16076.78    391.65 o 
   7  15   1       18.47       49.21     35.00 o 
   8  15   1      671.37      629.29     57.69 o 
   9  15   1       14.65       -6.31     31.75 o 
  10  15   1    12574.35    12638.11    269.51 o 
  11  15   1      101.05       10.79     40.34 o 
 -11  16   1     5294.48     5584.92    159.51 o 
 -10  16   1      299.97      337.65     45.68 o 
  -9  16   1     6412.04     6169.61    175.67 o 
  -8  16   1       60.91       46.20     38.24 o 
  -7  16   1    15134.29    15291.04    441.94 o 
  -6  16   1     4262.18     3832.87    114.76 o 
  -5  16   1     6829.46     7040.42    204.50 o 
  -4  16   1     3029.01     2764.57     96.97 o 
  -3  16   1    10848.50    10942.73    237.22 o 
  -2  16   1    11604.66    10931.74    187.19 o 
  -1  16   1    27737.53    27717.42    478.56 o 
   0  16   1    20971.19    20186.42    340.20 o 
   1  16   1     4091.79     4220.00     99.89 o 
   2  16   1    15651.57    15407.74    245.32 o 
   3  16   1      403.52      502.39     27.99 o 
   4  16   1    14758.93    14353.03    270.71 o 
   5  16   1       42.51       60.57     31.30 o 
   6  16   1      927.64      942.77     58.31 o 
   7  16   1    12838.83    12268.21    282.62 o 
   8  16   1     1050.16     1178.25     70.51 o 
   9  16   1     1271.32     1295.46     79.07 o 
  10  16   1      709.44      704.71     56.96 o 
  11  16   1      861.53      829.09     64.34 o 
 -11  17   1     1567.49     1708.75     83.66 o 
 -10  17   1     1625.70     1471.53     73.45 o 
  -9  17   1      814.95      767.65    116.49 o 
  -8  17   1     2906.76     2620.98    192.02 o 
  -7  17   1     1332.97     1387.67     71.89 o 
  -6  17   1     1252.70     1303.40     66.92 o 
  -5  17   1       92.51       73.58     45.63 o 
  -4  17   1        6.80      -37.96     25.31 o 
  -3  17   1     6023.08     6334.99    136.47 o 
  -2  17   1     5941.39     5810.12    110.71 o 
  -1  17   1     4894.62     5138.81    107.47 o 
   0  17   1     2372.23     2721.21     91.76 o 
   1  17   1     3214.37     3133.99     78.99 o 
   2  17   1     4227.64     4082.20    122.88 o 
   3  17   1      482.39      551.70     54.15 o 
   4  17   1      350.10      434.53     45.09 o 
   5  17   1       34.08      -10.28     31.53 o 
   6  17   1      886.24      877.32     59.24 o 
   7  17   1      283.54      213.78     91.24 o 
   8  17   1       91.74      119.35     42.34 o 
   9  17   1      273.11      296.75     52.07 o 
  10  17   1        0.69      -70.19     54.43 o 
  11  17   1       67.85       86.03     42.84 o 
 -11  18   1     4357.27     4363.62    132.19 o 
 -10  18   1      648.37      645.77     68.86 o 
  -9  18   1     5069.73     4926.42    153.01 o 
  -8  18   1     2881.65     2821.66    131.06 o 
  -7  18   1    11242.26    11249.39    265.22 o 
  -6  18   1      648.89      770.29     58.31 o 
  -5  18   1     6390.43     5768.85    150.97 o 
  -4  18   1     8374.79     8875.83    206.34 o 
  -3  18   1     4231.26     4157.73    101.15 o 
  -2  18   1    36710.20    35984.81    542.70 o 
  -1  18   1     5931.59     6121.99    124.81 o 
   0  18   1     3102.66     2907.27     78.39 o 
   1  18   1     3060.89     3113.40     73.87 o 
   2  18   1    31054.92    30081.00    577.99 o 
   3  18   1     1639.19     1740.21     57.13 o 
   4  18   1    19082.75    18785.82    347.81 o 
   5  18   1     6834.53     6714.21    170.28 o 
   6  18   1      414.21      567.34     65.14 o 
   7  18   1      337.61      370.27     47.58 o 
   8  18   1     2007.10     2032.65     90.29 o 
   9  18   1     5440.27     5374.55    229.82 o 
  10  18   1     1116.28      986.33     65.97 o 
  11  18   1     3427.28     3575.45    118.56 o 
 -11  19   1       75.58      105.27     45.43 o 
 -10  19   1      877.78      882.45     76.26 o 
  -9  19   1      599.15      583.90     65.90 o 
  -8  19   1        8.06      154.63    201.59 o 
  -7  19   1     3239.52     3378.11    114.61 o 
  -6  19   1      467.17      561.22     52.56 o 
  -5  19   1        1.86       -1.84     46.47 o 
  -4  19   1     1236.98     1319.98     93.72 o 
  -3  19   1     1281.53     1131.39     54.95 o 
  -2  19   1     1186.00     1396.94     82.94 o 
  -1  19   1       61.45      106.81     23.33 o 
   0  19   1        3.50       41.06     21.58 o 
   1  19   1       38.32       92.56     21.79 o 
   2  19   1     7357.46     7175.39    166.98 o 
   3  19   1    12449.06    12455.02    215.63 o 
   4  19   1     2485.77     2496.57     77.05 o 
   5  19   1     1293.59     1252.91     86.52 o 
   6  19   1     1468.18     1526.07    145.21 o 
   7  19   1      682.61      625.95     56.98 o 
   8  19   1     7172.82     7320.81    218.60 o 
   9  19   1     4828.16     4783.59    153.71 o 
  10  19   1     1522.53     1587.62     79.05 o 
  11  19   1      304.04      285.58     52.38 o 
 -11  20   1     1438.77     1484.70     79.91 o 
 -10  20   1     2544.98     2537.10    119.49 o 
  -9  20   1     2748.36     2598.36    118.10 o 
  -8  20   1        5.16      -31.81     52.95 o 
  -7  20   1     3479.51     3386.82    115.71 o 
  -6  20   1     2032.92     1998.78     87.01 o 
  -5  20   1      354.10      374.37     39.57 o 
  -4  20   1       17.57        0.98     28.03 o 
  -3  20   1      698.47      705.82     45.28 o 
  -2  20   1     2835.23     2647.38     64.57 o 
  -1  20   1        0.95       14.02     23.36 o 
   0  20   1     4731.38     4388.30    107.84 o 
   1  20   1     7575.08     7170.74    139.90 o 
   2  20   1     4742.51     4759.26     96.52 o 
   3  20   1     6003.61     6536.14    127.25 o 
   4  20   1     4952.58     5002.21    121.16 o 
   5  20   1     3661.88     3818.12    119.30 o 
   6  20   1     2239.16     2149.91     88.93 o 
   7  20   1    10913.87    10645.22    257.35 o 
   8  20   1      806.82      706.58     68.53 o 
   9  20   1    10431.94    10374.46    264.76 o 
  10  20   1      543.43      461.76     53.16 o 
  11  20   1     2994.68     2941.90    109.35 o 
 -11  21   1      137.77      136.12     47.47 o 
 -10  21   1     1680.45     1713.42     98.27 o 
  -9  21   1     2351.52     2223.53    141.89 o 
  -8  21   1      709.65      594.63     60.94 o 
  -7  21   1     1548.71     1436.05    111.33 o 
  -6  21   1     2425.81     2410.99     95.66 o 
  -5  21   1      188.19      189.28     40.84 o 
  -4  21   1     1328.14     1278.30     58.72 o 
  -3  21   1     7502.50     7282.79    159.27 o 
  -2  21   1     2262.30     2316.94     69.88 o 
  -1  21   1     2845.30     2847.19     74.00 o 
   0  21   1     6356.29     6323.30    146.89 o 
   1  21   1     2373.45     2352.08     66.86 o 
   2  21   1     1885.09     1904.39     55.20 o 
   3  21   1     4790.34     4998.15    105.37 o 
   4  21   1     1495.01     1593.45     65.04 o 
   5  21   1     1296.66     1343.54     71.35 o 
   6  21   1     3499.47     3532.02    117.92 o 
   7  21   1      713.88      681.46     61.85 o 
   8  21   1      746.96      819.88     69.34 o 
   9  21   1      638.28      672.44     70.04 o 
  10  21   1     1144.13      986.90    110.25 o 
 -10  22   1       62.94       -6.48     50.68 o 
  -9  22   1     7326.08     7252.69    204.86 o 
  -8  22   1     7974.41     7896.86    212.15 o 
  -7  22   1     8541.94     8927.41    227.55 o 
  -6  22   1     4572.21     4229.28    132.10 o 
  -5  22   1    25053.33    23683.33    492.49 o 
  -4  22   1    14065.58    14309.25    280.34 o 
  -3  22   1    12818.86    13324.58    261.63 o 
  -2  22   1    44555.02    41888.47    635.44 o 
  -1  22   1     6645.35     6489.88    131.91 o 
   0  22   1     8911.67     8836.44    189.40 o 
   1  22   1     9498.58     9126.87    173.75 o 
   2  22   1    22480.05    21550.73    343.67 o 
   3  22   1       95.64       85.16     25.58 o 
   4  22   1    47467.52    47044.98    822.48 o 
   5  22   1     2590.40     2503.39     97.28 o 
   6  22   1     2994.36     2918.35    107.03 o 
   7  22   1      203.95      126.14     47.42 o 
   8  22   1     5835.88     5569.75    167.65 o 
   9  22   1       13.47      -32.70     45.08 o 
  10  22   1        2.37        9.60     51.15 o 
 -10  23   1      787.06      874.63     85.27 o 
  -9  23   1     5734.76     5731.44    176.63 o 
  -8  23   1       66.02       42.34     47.83 o 
  -7  23   1     4101.62     3970.52    132.51 o 
  -6  23   1     4018.95     3975.96    129.33 o 
  -5  23   1      330.36      348.49     50.31 o 
  -4  23   1     2916.45     3123.18     94.32 o 
  -3  23   1     2326.60     2379.17     79.13 o 
  -2  23   1     5684.81     6387.35    175.08 o 
  -1  23   1      968.45     1087.77     51.35 o 
   0  23   1      560.03      681.85     42.79 o 
   1  23   1     3713.96     3843.85     91.22 o 
   2  23   1     9014.33     9209.36    172.23 o 
   3  23   1      466.80      477.91     35.44 o 
   4  23   1     2549.15     2803.05    100.84 o 
   5  23   1     2629.86     2562.29    100.37 o 
   6  23   1     8485.14     8307.09    214.20 o 
   7  23   1      171.31      151.61     48.32 o 
   8  23   1     3707.00     3669.56    131.51 o 
   9  23   1       14.32       46.63     44.48 o 
  10  23   1     2680.76     2603.51    121.38 o 
 -10  24   1     9345.11     9474.68    285.11 o 
  -9  24   1      549.63      437.97     64.55 o 
  -8  24   1     1078.17     1146.37     81.60 o 
  -7  24   1      869.13      760.31     66.14 o 
  -6  24   1       10.73      -54.81     41.38 o 
  -5  24   1      129.34      104.09     43.80 o 
  -4  24   1     1125.59     1176.06     74.77 o 
  -3  24   1      308.91      346.52     34.85 o 
  -2  24   1     6942.65     7089.60    140.40 o 
  -1  24   1     1749.36     1827.12     66.42 o 
   0  24   1     1270.13     1400.11     59.36 o 
   1  24   1    11758.27    11724.18    226.09 o 
   2  24   1     3749.95     3878.54     92.00 o 
   3  24   1    20171.25    20510.08    345.38 o 
   4  24   1      507.13      583.80     56.67 o 
   5  24   1    13501.66    12904.88    297.54 o 
   6  24   1      348.75      342.98     54.36 o 
   7  24   1    12795.21    12084.58    292.84 o 
   8  24   1       29.30      -51.96     54.06 o 
   9  24   1    16519.49    15915.92    376.90 o 
  10  24   1      102.93        4.44     55.37 o 
 -10  25   1     4759.38     4882.47    168.63 o 
  -9  25   1     2161.72     2113.86    109.86 o 
  -8  25   1      933.06      873.76     74.72 o 
  -7  25   1     4083.25     4037.34    136.31 o 
  -6  25   1    11410.19    11084.49    298.30 o 
  -5  25   1     1395.77     1447.19    134.92 o 
  -4  25   1    20598.09    19919.88    379.45 o 
  -3  25   1    31735.83    31635.38    514.04 o 
  -2  25   1    10854.06    10948.80    201.42 o 
  -1  25   1      851.85      897.27     51.68 o 
   0  25   1      461.68      463.74     55.12 o 
   1  25   1     4103.82     4247.93    100.66 o 
   2  25   1    17457.72    16805.07    290.15 o 
   3  25   1     7041.26     7228.15    145.98 o 
   4  25   1       41.88       90.12     43.78 o 
   5  25   1     5311.11     5373.96    156.87 o 
   6  25   1     3857.38     3821.35    140.88 o 
   7  25   1        6.61        7.83     44.47 o 
   8  25   1     1355.28     1422.56     87.81 o 
   9  25   1     3462.96     3539.45    169.03 o 
  10  25   1     1364.82     1471.05    103.61 o 
 -10  26   1       83.65       61.92     59.40 o 
  -9  26   1     6628.65     6842.39    204.09 o 
  -8  26   1     7984.44     7843.27    217.83 o 
  -7  26   1     8470.30     8384.98    235.72 o 
  -6  26   1     1557.22     1629.77     85.78 o 
  -5  26   1     9881.25     9338.04    279.97 o 
  -4  26   1     8267.12     8230.62    185.55 o 
  -3  26   1    15635.23    16477.67    287.47 o 
  -2  26   1    27384.71    27633.75    454.67 o 
  -1  26   1     1679.65     1623.05     66.12 o 
   0  26   1    12321.06    12290.34    255.55 o 
   1  26   1     9491.04     9319.70    212.44 o 
   2  26   1    24197.38    24460.55    407.42 o 
   3  26   1      955.41     1076.93     50.43 o 
   4  26   1    30393.14    29840.38    611.90 o 
   5  26   1      821.81      802.92     67.20 o 
   6  26   1     1582.40     1428.12     84.53 o 
   7  26   1      842.55      783.38     72.00 o 
   8  26   1     6430.43     6475.93    193.04 o 
   9  26   1       38.45       24.26     65.17 o 
  -9  27   1     2189.76     2328.85    139.95 o 
  -8  27   1       38.20       39.71     53.86 o 
  -7  27   1     1469.86     1488.83     89.47 o 
  -6  27   1       28.23      -62.96     44.52 o 
  -5  27   1     1818.16     1693.10     89.12 o 
  -4  27   1     1270.51     1292.63     77.91 o 
  -3  27   1      191.15      407.63     43.16 o 
  -2  27   1       59.59      549.91    183.00 o 
  -1  27   1     1475.83     1489.74     72.95 o 
   0  27   1     2538.62     2774.56     88.20 o 
   1  27   1       82.17      397.10     40.75 o 
   2  27   1     7957.67     8519.57    167.33 o 
   3  27   1     1516.23     1533.15     63.64 o 
   4  27   1     6417.49     6456.67    178.51 o 
   5  27   1     1267.74     1153.27     77.23 o 
   6  27   1     4891.78     4755.64    151.09 o 
   7  27   1      204.39      255.66     76.61 o 
   8  27   1     7645.41     7436.06    213.28 o 
   9  27   1      956.63     1008.00    126.08 o 
  -9  28   1        6.40      -38.19     54.33 o 
  -8  28   1      882.16      912.63     80.56 o 
  -7  28   1     1296.01     1088.85     81.85 o 
  -6  28   1     2335.49     2212.93    129.13 o 
  -5  28   1      520.08      461.30     58.44 o 
  -4  28   1       13.95       87.20     45.99 o 
  -3  28   1     2621.62     2557.11     76.56 o 
  -2  28   1       40.61      144.50     32.97 o 
  -1  28   1     1106.33     1313.50     63.94 o 
   0  28   1      210.30      572.72    173.28 o 
   1  28   1     6569.06     6513.34    163.34 o 
   2  28   1     1226.64     1351.10     57.38 o 
   3  28   1     9066.21     9081.36    178.80 o 
   4  28   1     1096.55      966.82     73.91 o 
   5  28   1     4352.64     4223.68    139.36 o 
   6  28   1        2.17      -30.47     44.08 o 
   7  28   1    10343.59    10132.15    262.52 o 
   8  28   1       16.19      -62.88     51.12 o 
   9  28   1     8537.01     8752.37    336.84 o 
  -9  29   1     1811.14     1942.30    111.36 o 
  -8  29   1     5207.00     5144.61    170.80 o 
  -7  29   1     3853.29     3669.80    149.02 o 
  -6  29   1     3828.01     3869.15    136.56 o 
  -5  29   1     2093.09     2237.09    173.05 o 
  -4  29   1    11191.96    11168.18    270.62 o 
  -3  29   1     5803.15     6210.52    156.45 o 
  -2  29   1     4400.44     4427.57    119.47 o 
  -1  29   1     8344.72     8107.05    187.47 o 
   0  29   1     1304.71     1456.60     97.80 o 
   1  29   1     4140.79     4433.60    125.43 o 
   2  29   1     5009.31     5173.85    122.30 o 
   3  29   1     4800.70     5133.19    153.50 o 
   4  29   1        7.70      -11.15     42.62 o 
   5  29   1     4805.59     4888.80    189.08 o 
   6  29   1       23.43       14.80     48.86 o 
   7  29   1     1166.43     1157.87     86.70 o 
   8  29   1     1070.80     1029.60     86.54 o 
   9  29   1     2627.50     2932.45    133.86 o 
  -8  30   1     2395.13     2526.06    121.65 o 
  -7  30   1     3349.81     3313.29    130.72 o 
  -6  30   1     1144.76     1195.61     84.21 o 
  -5  30   1     1826.92     1740.97     95.06 o 
  -4  30   1     5146.72     5501.60    195.95 o 
  -3  30   1     6483.06     6289.58    159.33 o 
  -2  30   1     4833.68     5615.57    207.51 o 
  -1  30   1     3239.26     3565.26    107.73 o 
   0  30   1     1956.55     2125.10     83.25 o 
   1  30   1     1005.87     1173.10     63.62 o 
   2  30   1     9532.71     9755.49    191.54 o 
   3  30   1        4.27       42.33     49.82 o 
   4  30   1    14616.27    14189.70    331.12 o 
   5  30   1      475.80      468.21     62.21 o 
   6  30   1      560.44      541.16     67.99 o 
   7  30   1       12.40      -71.68     49.17 o 
   8  30   1     1051.99      981.91     86.90 o 
  -8  31   1      320.51      356.08     67.21 o 
  -7  31   1       55.13       54.21     52.60 o 
  -6  31   1      861.84      771.60     75.81 o 
  -5  31   1        1.52       27.25     51.07 o 
  -4  31   1      801.14      821.65    116.29 o 
  -3  31   1      259.69      334.79     57.24 o 
  -2  31   1     1277.15     1605.47    106.42 o 
  -1  31   1     1020.65     1289.83     98.58 o 
   0  31   1     4019.93     4389.41    262.57 o 
   1  31   1     1369.77     1585.95    141.12 o 
   2  31   1     1057.89     1409.81     67.94 o 
   3  31   1      175.80      301.16     67.64 o 
   4  31   1     7549.53     7806.99    317.13 o 
   5  31   1     1456.08     1502.92    115.08 o 
   6  31   1     2858.76     2767.17    120.57 o 
   7  31   1       26.72      -36.64     52.15 o 
   8  31   1     5223.36     5209.81    174.23 o 
  -8  32   1        6.33      -82.85     55.23 o 
  -7  32   1       74.48      -30.87     51.96 o 
  -6  32   1      630.03      503.52     77.03 o 
  -5  32   1     1927.92     1816.81     99.92 o 
  -4  32   1       61.08       81.75     60.44 o 
  -3  32   1      130.47      113.90     51.12 o 
  -2  32   1      136.48      231.78     99.19 o 
  -1  32   1      921.96     1000.27     65.71 o 
   0  32   1      213.22      329.76     53.59 o 
   1  32   1     4090.48     4292.39    121.75 o 
   2  32   1     1918.72     1952.41    102.65 o 
   3  32   1     3814.82     3669.02    130.84 o 
   4  32   1     3713.59     3831.09    136.86 o 
   5  32   1      506.46      509.83     68.40 o 
   6  32   1        8.09      -40.87     50.85 o 
   7  32   1     3550.43     3571.44    140.96 o 
   8  32   1      128.04      169.90     62.07 o 
  -7  33   1      190.12      171.47     62.16 o 
  -6  33   1      410.09      335.07     61.84 o 
  -5  33   1     3924.68     3692.13    140.70 o 
  -4  33   1     6251.49     6125.21    183.41 o 
  -3  33   1     6575.25     6817.31    219.15 o 
  -2  33   1     1298.72     1329.82     78.49 o 
  -1  33   1     9684.81    10368.33    228.19 o 
   0  33   1     3135.97     3227.65    109.72 o 
   1  33   1     2959.66     3441.84    124.56 o 
   2  33   1      379.02      544.65     65.11 o 
   3  33   1     7642.57     7690.35    211.33 o 
   4  33   1        0.29        8.82     82.26 o 
   5  33   1      141.69      124.65     57.50 o 
   6  33   1      542.31      568.37     73.31 o 
   7  33   1     2724.93     2910.81    130.25 o 
  -7  34   1     2071.89     2325.04    120.61 o 
  -6  34   1       82.76       45.83     53.47 o 
  -5  34   1     2060.86     2340.12    129.54 o 
  -4  34   1       75.33      214.32     59.88 o 
  -3  34   1       91.54      644.06    241.66 o 
  -2  34   1     2153.55     2337.07    100.35 o 
  -1  34   1     3063.56     3361.93    107.93 o 
   0  34   1        8.40      257.24    168.54 o 
   1  34   1      246.01      425.18     69.96 o 
   2  34   1     2731.83     2788.30    158.05 o 
   3  34   1      334.17      483.65     67.48 o 
   4  34   1      171.83      399.72    239.68 o 
   5  34   1      224.33      320.53     69.11 o 
   6  34   1      332.25      270.59     63.48 o 
   7  34   1      268.37      294.15     67.61 o 
  -6  35   1     2001.72     2203.86    133.79 o 
  -5  35   1     1042.51     1049.11     86.69 o 
  -4  35   1     1857.23     1969.91    158.96 o 
  -3  35   1     1710.27     1845.06    158.64 o 
  -2  35   1      127.82      194.62     86.44 o 
  -1  35   1     2756.96     2930.02    109.09 o 
   0  35   1      119.17      217.91     56.38 o 
   1  35   1    10444.51    10679.02    237.86 o 
   2  35   1      782.41      687.32     90.74 o 
   3  35   1     2221.50     2337.27    167.99 o 
   4  35   1     4397.22     4577.36    158.34 o 
   5  35   1     2063.34     2070.59    158.03 o 
   6  35   1      986.11      976.21     89.77 o 
  -6  36   1       34.30      -11.52     60.97 o 
  -5  36   1      301.57      294.14     65.87 o 
  -4  36   1      578.39      782.51    135.60 o 
  -3  36   1      238.57      166.45     70.09 o 
  -2  36   1      576.35      508.78    233.49 o 
  -1  36   1     2045.19     2417.50     96.23 o 
   0  36   1     1024.83     1106.11    124.40 o 
   1  36   1       11.24      297.90     51.01 o 
   2  36   1      381.17      456.48     83.40 o 
   3  36   1     1092.45     1107.20    159.04 o 
   4  36   1     2117.76     2019.68    114.16 o 
   5  36   1      484.86      493.37     73.02 o 
   6  36   1      109.53      146.95     65.41 o 
  -5  37   1      297.32      290.11    168.67 o 
  -4  37   1      689.05      778.22     98.91 o 
  -3  37   1      893.57      869.52    100.88 o 
  -2  37   1       16.14      153.46    124.37 o 
  -1  37   1     4229.03     4667.62    137.30 o 
   0  37   1       52.56        8.02     48.24 o 
   1  37   1     1999.25     2063.82    142.09 o 
   2  37   1      196.78      216.04    191.82 o 
   3  37   1      498.48      766.97    220.50 o 
   4  37   1     2111.71     2169.70    114.83 o 
   5  37   1      100.14      264.12     99.62 o 
  -5  38   1      154.31      197.31    138.61 o 
  -4  38   1      222.81      248.30     85.33 o 
  -3  38   1      740.63      883.85    212.70 o 
  -2  38   1       37.73       30.66     68.13 o 
  -1  38   1        2.71      195.37    130.84 o 
   0  38   1      382.02      605.92    213.56 o 
   1  38   1     1465.57     1670.41    181.90 o 
   2  38   1        0.92      227.52    328.03 o 
   3  38   1      321.17      311.38     88.44 o 
   4  38   1       52.12      279.29    278.52 o 
   5  38   1      384.91      487.48     77.86 o 
  -4  39   1     5253.00     5309.76    218.36 o 
  -3  39   1     3528.70     4000.90    185.53 o 
  -2  39   1     1216.39     1384.47    117.03 o 
  -1  39   1     4146.23     4357.78    182.15 o 
   0  39   1     1470.99     1703.05     87.87 o 
   1  39   1     3509.41     3739.15    173.06 o 
   2  39   1     1033.77     1066.70    112.46 o 
   3  39   1     3032.05     3235.65    169.06 o 
   4  39   1      117.68       32.19     73.18 o 
  -3  40   1      256.97      398.26     86.78 o 
  -2  40   1     2604.49     2846.96    188.93 o 
  -1  40   1     1355.68     1509.45    118.78 o 
   0  40   1      507.99      748.27    124.37 o 
   1  40   1      905.84     1153.32    113.85 o 
   2  40   1      910.02      929.10    112.40 o 
   3  40   1      962.78     1079.41    117.02 o 
  -1  41   1      110.60       92.69    154.60 o 
   0  41   1      843.60      936.82     83.28 o 
   1  41   1     1886.23     2074.23    138.78 o 
 -13   0   2    10629.43    11258.48    523.77 o 
 -12   0   2     6646.94     6844.34    347.46 o 
 -11   0   2    12779.84    12946.56    563.28 o 
 -10   0   2     3622.80     3620.04    206.97 o 
  -9   0   2    34224.63    34600.63   1175.17 o 
  -8   0   2     6870.40     6745.18    299.71 o 
  -7   0   2    55477.17    55495.59   1940.01 o 
  -6   0   2      169.64      185.56     29.62 o 
  -5   0   2    98397.87    99282.13   2584.03 o 
  -4   0   2    37132.65    39186.06   1612.78 o 
  -3   0   2     2271.56     1910.43     60.60 o 
  -2   0   2     2062.62     2154.09    184.35 o 
  -1   0   2   111450.41    86181.47   5640.60 o 
   0   0   2    13957.24    15432.88    380.58 o 
   1   0   2    38608.18    40486.64   1050.48 o 
   2   0   2    42644.44    45856.71    855.03 o 
   3   0   2     4579.63     4935.62    109.09 o 
   4   0   2       69.03      117.52     18.68 o 
   5   0   2       54.68       81.79     29.54 o 
   6   0   2    14055.73    14450.69    334.72 o 
   7   0   2     1235.08     1233.30    100.99 o 
   8   0   2     1417.69     1511.55     72.03 o 
   9   0   2      107.51       32.97     63.24 o 
  10   0   2      535.40      444.83     88.53 o 
  11   0   2      519.58      503.11     96.31 o 
  12   0   2       24.24        4.22     68.86 o 
 -13   1   2       11.76       43.53     95.71 o 
 -12   1   2     3596.39     3769.70    225.87 o 
 -11   1   2      175.51      177.21     53.36 o 
 -10   1   2     1627.47     1660.60     95.02 o 
  -9   1   2      395.78      545.98     53.48 o 
  -8   1   2     9324.64     9451.22    195.63 o 
  -7   1   2     1276.86     1304.99     44.50 o 
  -6   1   2    23197.12    23537.50    446.81 o 
  -5   1   2        5.59       21.00     14.23 o 
  -4   1   2    18923.72    19697.02    371.23 o 
  -3   1   2     7508.64     8034.25    158.62 o 
  -2   1   2    22168.62    21917.20    974.82 o 
  -1   1   2    31079.21    31641.72   1470.46 o 
   0   1   2    26230.67    28081.99    594.72 o 
   1   1   2     3856.29     3898.95     92.50 o 
   2   1   2    66153.38    71482.05   1036.01 o 
   3   1   2      585.80      512.15     18.11 o 
   4   1   2    13057.51    13026.96    197.25 o 
   5   1   2     3681.28     3989.17     75.69 o 
   6   1   2    14745.71    14841.83    242.34 o 
   7   1   2     3107.80     3194.25    101.58 o 
   8   1   2     1218.59     1303.50     65.17 o 
   9   1   2      626.85      583.22     61.84 o 
  10   1   2     6642.13     6475.41    226.57 o 
  11   1   2     2107.36     2002.41    113.26 o 
  12   1   2     1946.49     1923.96    116.45 o 
 -12   2   2     3787.93     3883.33    166.65 o 
 -11   2   2      513.19      531.89     68.17 o 
 -10   2   2      229.60      180.36     59.79 o 
  -9   2   2       20.30        2.08     22.48 o 
  -8   2   2      139.84      147.00     26.72 o 
  -7   2   2      486.88      651.35     71.51 o 
  -6   2   2     2477.64     2497.85     63.51 o 
  -5   2   2       34.64        9.96     20.51 o 
  -4   2   2     7070.54     6436.36    135.13 o 
  -3   2   2     3047.92     3260.01     72.68 o 
  -2   2   2    15835.06    15862.61    507.29 o 
  -1   2   2    42128.14    44257.00    662.24 o 
   0   2   2    85516.78    77126.08   5033.33 o 
   1   2   2    21230.11    21310.88    459.03 o 
   2   2   2    15230.80    15396.57    222.43 o 
   3   2   2     7042.52     6950.54    108.16 o 
   4   2   2    31096.35    33798.45    637.00 o 
   5   2   2    31240.13    31403.89    456.39 o 
   6   2   2    27668.48    29197.52    498.52 o 
   7   2   2    37900.68    39677.69    674.31 o 
   8   2   2     2851.72     3030.63     87.21 o 
   9   2   2    30878.18    32029.05    886.97 o 
  10   2   2     2562.54     2518.74    122.88 o 
  11   2   2    20638.40    20706.23    606.18 o 
  12   2   2     2635.96     2517.58    134.87 o 
 -12   3   2     3807.12     4131.46    174.64 o 
 -11   3   2      470.59      390.40     59.24 o 
 -10   3   2      320.87      296.46     41.81 o 
  -9   3   2      778.50      784.69     72.29 o 
  -8   3   2    25645.39    26054.36    498.17 o 
  -7   3   2     5087.93     5252.28    116.49 o 
  -6   3   2    15250.42    14563.83    259.77 o 
  -5   3   2     3067.74     3244.74     79.82 o 
  -4   3   2       71.23       61.66     15.19 o 
  -3   3   2     9140.21     9131.75    168.08 o 
  -2   3   2    26516.41    27032.85    462.61 o 
  -1   3   2       22.11      -22.11     14.74 o 
   0   3   2    30652.05    30778.55   1026.12 o 
   1   3   2     6794.39     6954.27    130.73 o 
   2   3   2    18870.52    21288.48    409.77 o 
   3   3   2     5319.48     5293.36     84.97 o 
   4   3   2    23121.76    25596.90    518.35 o 
   5   3   2       22.19      -18.85     12.56 o 
   6   3   2    14113.12    14286.62    238.37 o 
   7   3   2      132.89       98.65     25.02 o 
   8   3   2        4.51      -14.80     23.91 o 
   9   3   2     4967.32     5029.42    182.29 o 
  10   3   2     4954.37     4923.50    185.62 o 
  11   3   2     1611.45     1717.67    105.36 o 
  12   3   2      303.30      280.50     64.41 o 
 -12   4   2      989.10      940.41     86.56 o 
 -11   4   2     5016.27     5006.01    195.69 o 
 -10   4   2      343.13      321.81     41.37 o 
  -9   4   2    18634.71    18292.73    421.39 o 
  -8   4   2     1819.84     1715.56     54.89 o 
  -7   4   2    57668.92    59593.13   1002.73 o 
  -6   4   2    16420.83    16634.87    294.16 o 
  -5   4   2    25462.58    24912.68    434.38 o 
  -4   4   2     4107.62     4201.72    203.74 o 
  -3   4   2    20652.80    19937.59    425.29 o 
  -2   4   2    24857.05    25193.99    428.99 o 
  -1   4   2    39583.59    42651.35    688.45 o 
   0   4   2    35052.75    37036.73    650.82 o 
   1   4   2     7788.69     7935.50    156.88 o 
   2   4   2    25125.27    24674.74    469.96 o 
   3   4   2     4363.43     4242.00     75.32 o 
   4   4   2     1943.25     2006.81     44.22 o 
   5   4   2     2287.91     2485.83     63.90 o 
   6   4   2    18560.05    19072.61    311.19 o 
   7   4   2      746.38      765.21     32.99 o 
   8   4   2      233.03      278.40     33.50 o 
   9   4   2      660.92      693.44     56.62 o 
  10   4   2      370.32      362.30     59.16 o 
  11   4   2      107.64       -6.20     70.99 o 
  12   4   2      332.29      285.93     64.51 o 
 -12   5   2       22.96       29.79     82.62 o 
 -11   5   2      723.04      647.49     69.57 o 
 -10   5   2       12.23       13.81     31.35 o 
  -9   5   2       19.84       12.27     28.29 o 
  -8   5   2     1847.35     1899.74     56.87 o 
  -7   5   2     2076.84     2157.95     57.84 o 
  -6   5   2      457.30      479.93     38.22 o 
  -5   5   2     5657.26     6090.00    123.96 o 
  -4   5   2     1326.71     1299.10     47.23 o 
  -3   5   2    12187.82    11668.47    364.59 o 
  -2   5   2    37648.59    38557.17    900.77 o 
  -1   5   2    58967.35    62097.61   1616.48 o 
   0   5   2     1429.29     1398.78     32.62 o 
   1   5   2        8.67       32.56     21.46 o 
   2   5   2      523.95      695.97     33.14 o 
   3   5   2     9948.12    10195.35    217.82 o 
   4   5   2    29279.75    31292.72    533.55 o 
   5   5   2     5288.26     5481.16    101.52 o 
   6   5   2    16139.78    16645.08    274.28 o 
   7   5   2     3602.33     3567.97     91.16 o 
   8   5   2     3497.81     3735.21    113.56 o 
   9   5   2      293.64      234.14     35.86 o 
  10   5   2     4327.41     4165.84    191.64 o 
  11   5   2     1499.77     1695.89    107.50 o 
  12   5   2     4339.24     4456.51    189.63 o 
 -12   6   2     4404.44     4247.77    177.72 o 
 -11   6   2      130.35      103.90     49.26 o 
 -10   6   2      291.56      270.29     41.10 o 
  -9   6   2     2540.41     2541.82     89.64 o 
  -8   6   2      919.79     1103.97     42.48 o 
  -7   6   2      595.93      571.50     30.71 o 
  -6   6   2      531.41      638.56     35.76 o 
  -5   6   2     8292.67     8776.26    169.00 o 
  -4   6   2     3983.36     3564.17    130.91 o 
  -3   6   2        4.57       19.22     26.28 o 
  -2   6   2      130.34       61.01     16.43 o 
  -1   6   2    64277.52    66686.53   1236.52 o 
   0   6   2    18763.21    18725.64    399.04 o 
   1   6   2    21601.76    22469.58    325.05 o 
   2   6   2    63224.58    63629.23   1473.96 o 
   3   6   2      693.63      599.60     41.77 o 
   4   6   2    11555.00    11040.86    300.48 o 
   5   6   2    37455.67    38474.38    598.15 o 
   6   6   2     5238.16     4959.24     96.49 o 
   7   6   2    13579.40    13491.87    260.24 o 
   8   6   2     6484.24     6670.03    149.83 o 
   9   6   2     3023.22     3134.54     96.37 o 
  10   6   2     1357.05     1437.66     95.08 o 
  11   6   2    11050.41    11136.67    357.52 o 
  12   6   2        1.00      -16.57     49.22 o 
 -12   7   2     2527.37     2612.79    134.87 o 
 -11   7   2      995.11      921.49     82.34 o 
 -10   7   2     1679.56     1607.54     73.12 o 
  -9   7   2     1810.15     1929.71     91.63 o 
  -8   7   2      795.98      709.22     44.61 o 
  -7   7   2      614.43      610.18     40.34 o 
  -6   7   2    16917.23    16597.62    303.17 o 
  -5   7   2      450.05      280.99     30.87 o 
  -4   7   2     2167.81     2101.37     69.87 o 
  -3   7   2    11161.99    11513.86    211.42 o 
  -2   7   2     1761.66     1673.11     55.85 o 
  -1   7   2      985.56      974.32     62.07 o 
   0   7   2     6479.48     6729.61    193.89 o 
   1   7   2    30772.33    31811.44    456.12 o 
   2   7   2    32833.26    35187.20    520.21 o 
   3   7   2     6064.62     6397.56    142.04 o 
   4   7   2     6667.68     7401.05    255.97 o 
   5   7   2     5812.02     5907.55    119.23 o 
   6   7   2     1626.69     1729.18     45.28 o 
   7   7   2     6887.87     6833.69    148.61 o 
   8   7   2     3757.10     3875.84    102.39 o 
   9   7   2     3789.73     4008.70    114.40 o 
  10   7   2       13.41       13.02     41.14 o 
  11   7   2      213.83      235.29     56.06 o 
  12   7   2       97.06       36.37     52.47 o 
 -12   8   2      223.12      186.67     58.81 o 
 -11   8   2     1156.78     1213.12     88.34 o 
 -10   8   2       73.42       47.83     34.81 o 
  -9   8   2     1752.27     1811.66    136.86 o 
  -8   8   2     2182.53     2047.36     92.71 o 
  -7   8   2    25077.48    25037.12    447.00 o 
  -6   8   2      599.77      570.08     32.80 o 
  -5   8   2    12637.54    12934.12    273.16 o 
  -4   8   2      295.27      164.32     23.66 o 
  -3   8   2    31721.24    32355.07    583.84 o 
  -2   8   2    11960.63    12341.81    247.70 o 
  -1   8   2     3751.46     3670.05    131.18 o 
   0   8   2    29186.52    27720.49    643.57 o 
   1   8   2     2372.83     2182.32     43.03 o 
   2   8   2     7942.95     7608.95    122.41 o 
   3   8   2       44.76       62.36     17.69 o 
   4   8   2     3774.18     3599.35     94.86 o 
   5   8   2     1342.81     1484.98     57.61 o 
   6   8   2     7591.46     7424.31    154.95 o 
   7   8   2     5281.79     5248.30    122.14 o 
   8   8   2      740.57      731.55     46.69 o 
   9   8   2      642.58      674.90     51.21 o 
  10   8   2     1096.85     1040.25     84.30 o 
  11   8   2     2713.67     2688.86    134.48 o 
  12   8   2      200.39      171.60     58.98 o 
 -12   9   2      354.14      309.47     62.82 o 
 -11   9   2     1620.44     1452.40     74.67 o 
 -10   9   2     2812.58     2987.43    117.50 o 
  -9   9   2     1078.45     1118.32     57.10 o 
  -8   9   2      302.02      290.63     41.70 o 
  -7   9   2      257.11      271.83     28.87 o 
  -6   9   2     9274.27     9278.74    182.84 o 
  -5   9   2     2266.18     2208.13     77.54 o 
  -4   9   2    15766.20    15720.27    303.00 o 
  -3   9   2    26104.46    26784.22    489.71 o 
  -2   9   2    25383.59    25873.23    467.81 o 
  -1   9   2      241.02      188.01     23.58 o 
   0   9   2    33048.77    32554.64    585.00 o 
   1   9   2    12552.19    12091.51    187.01 o 
   2   9   2      250.66      324.79     16.96 o 
   3   9   2    12495.36    12456.54    309.13 o 
   4   9   2     7716.89     8082.68    180.59 o 
   5   9   2     6989.89     6787.68    160.56 o 
   6   9   2      669.36      758.70     53.44 o 
   7   9   2      264.90      268.32     31.46 o 
   8   9   2     3531.55     3609.69     98.53 o 
   9   9   2     2082.67     2152.76     77.26 o 
  10   9   2       56.80       36.17     40.50 o 
  11   9   2      387.95      331.75     62.51 o 
  12   9   2     4261.04     4481.24    189.19 o 
 -12  10   2     2252.87     2231.80    126.63 o 
 -11  10   2       72.50       29.58     38.72 o 
 -10  10   2       26.44      -31.07     46.70 o 
  -9  10   2    11877.15    11841.02    262.08 o 
  -8  10   2       24.90      -75.28     72.57 o 
  -7  10   2     3231.77     3257.59     83.32 o 
  -6  10   2     1256.92     1240.21     58.44 o 
  -5  10   2     5294.04     4702.78    119.91 o 
  -4  10   2     2380.36     2255.95     69.85 o 
  -3  10   2    46922.95    49263.47    879.79 o 
  -2  10   2    18715.46    17886.73    331.36 o 
  -1  10   2     1633.00     1624.30    109.34 o 
   0  10   2     7992.18     8143.88    157.90 o 
   1  10   2      121.41       62.86     26.63 o 
   2  10   2    33132.22    33755.08    502.80 o 
   3  10   2    21913.08    22878.06    382.08 o 
   4  10   2     1283.29     1079.24     46.86 o 
   5  10   2     5166.35     4885.92    125.85 o 
   6  10   2     6281.27     6563.34    162.49 o 
   7  10   2       60.82       25.02     24.72 o 
   8  10   2      351.91      417.49     39.48 o 
   9  10   2      132.44      109.74     34.28 o 
  10  10   2      670.07      668.89     77.14 o 
  11  10   2     2063.89     2189.89    120.48 o 
  12  10   2     1105.24     1097.16     97.82 o 
 -12  11   2       45.80        2.27     49.96 o 
 -11  11   2      636.44      573.83     55.00 o 
 -10  11   2        2.80      -44.33     29.55 o 
  -9  11   2      364.93      654.53    119.64 o 
  -8  11   2      814.53      745.94     56.69 o 
  -7  11   2        0.29       -8.46     21.80 o 
  -6  11   2     8280.76     8272.86    216.91 o 
  -5  11   2     5694.68     5451.03    127.43 o 
  -4  11   2      696.07      796.42     42.28 o 
  -3  11   2    16684.81    17003.71    323.79 o 
  -2  11   2     3839.15     3893.65     91.23 o 
  -1  11   2    15823.42    15517.61    402.37 o 
   0  11   2     1649.11     1450.32     54.16 o 
   1  11   2    40978.41    40583.48    681.01 o 
   2  11   2    13199.29    12927.06    198.46 o 
   3  11   2    14900.45    14668.68    253.13 o 
   4  11   2    12468.06    14125.05    341.41 o 
   5  11   2     8405.97     8930.24    203.44 o 
   6  11   2     2748.23     2621.33    107.95 o 
   7  11   2     9112.03     9054.16    216.29 o 
   8  11   2     8794.01     8949.25    192.97 o 
   9  11   2        9.55       38.82     32.07 o 
  10  11   2     5130.03     5341.38    165.75 o 
  11  11   2      482.59      553.24     73.07 o 
  12  11   2     1968.89     2003.16    123.40 o 
 -12  12   2      164.11      101.85     54.30 o 
 -11  12   2       61.56       19.02     37.11 o 
 -10  12   2      698.12      818.14     57.58 o 
  -9  12   2      739.13      721.12     53.01 o 
  -8  12   2     1663.51     1540.58     73.16 o 
  -7  12   2     1676.97     1567.99     71.20 o 
  -6  12   2      363.91      622.36     93.18 o 
  -5  12   2      822.72      654.57     43.40 o 
  -4  12   2     1085.20     1060.47     49.53 o 
  -3  12   2    20883.47    22193.35    414.10 o 
  -2  12   2     1700.92     1835.96     57.55 o 
  -1  12   2    18516.53    18916.64    456.49 o 
   0  12   2    18825.33    17774.29    301.29 o 
   1  12   2     5146.40     5185.42    139.87 o 
   2  12   2    20189.96    21192.77    315.97 o 
   3  12   2      803.56      745.55     31.91 o 
   4  12   2      805.81      593.09     37.15 o 
   5  12   2    18332.89    18343.98    356.33 o 
   6  12   2    11184.97    10842.82    245.63 o 
   7  12   2     3225.21     3201.91    103.21 o 
   8  12   2     2968.14     3152.21     92.87 o 
   9  12   2     5278.29     5131.17    131.61 o 
  10  12   2      248.39      207.60     59.73 o 
  11  12   2     5249.15     5332.18    207.57 o 
  12  12   2       96.25       27.48     56.37 o 
 -12  13   2     6954.53     6987.38    254.29 o 
 -11  13   2      927.39      903.80     65.49 o 
 -10  13   2    13515.33    13420.26    298.97 o 
  -9  13   2      435.58      443.13     52.93 o 
  -8  13   2     6361.99     5978.10    162.89 o 
  -7  13   2      314.43      323.00     41.96 o 
  -6  13   2    35501.24    34245.75    677.39 o 
  -5  13   2      924.83      981.36     54.65 o 
  -4  13   2    24592.74    23384.77    465.83 o 
  -3  13   2    22118.51    22453.49    420.95 o 
  -2  13   2    44541.73    45103.41    803.46 o 
  -1  13   2     6185.81     5480.91    112.47 o 
   0  13   2    16976.64    15325.70    262.93 o 
   1  13   2     5578.18     5665.37    121.24 o 
   2  13   2      559.92      528.30     22.94 o 
   3  13   2    13583.62    14184.54    247.89 o 
   4  13   2      246.94      263.12     25.99 o 
   5  13   2     3010.07     3072.16    138.48 o 
   6  13   2     1630.95     1481.51     73.77 o 
   7  13   2        1.23       20.95    115.58 o 
   8  13   2     1127.40     1094.85     56.29 o 
   9  13   2      569.22      565.62     48.17 o 
  10  13   2      309.51      311.93     44.58 o 
  11  13   2     1130.19     1057.38    110.23 o 
  12  13   2      171.48      163.58     65.40 o 
 -12  14   2      180.15      172.26     92.45 o 
 -11  14   2     2300.09     2388.02     95.37 o 
 -10  14   2      189.52      258.11     40.09 o 
  -9  14   2    10480.63    10294.99    253.34 o 
  -8  14   2      472.25      486.90     51.23 o 
  -7  14   2    16809.83    16031.99    392.57 o 
  -6  14   2     1592.02     1740.60     73.37 o 
  -5  14   2    18645.79    18098.39    374.88 o 
  -4  14   2      792.70      817.98     60.54 o 
  -3  14   2    26236.88    25909.11    481.03 o 
  -2  14   2     6462.13     6324.91    120.78 o 
  -1  14   2     6788.69     6741.95    151.08 o 
   0  14   2     1324.59     1418.89     49.50 o 
   1  14   2    12831.74    11659.78    215.61 o 
   2  14   2     3755.45     4069.12     79.15 o 
   3  14   2    27880.26    28166.02    471.94 o 
   4  14   2     5236.84     5536.97    112.62 o 
   5  14   2     1315.40     1573.95     58.91 o 
   6  14   2      204.37      226.18     38.08 o 
   7  14   2     7259.21     7056.42    181.53 o 
   8  14   2       22.27       22.53     62.94 o 
   9  14   2      203.26      178.17     37.69 o 
  10  14   2        2.45       23.99     34.55 o 
  11  14   2       67.74       40.48     54.17 o 
 -12  15   2        6.14      -20.14     52.20 o 
 -11  15   2      348.71      360.84     50.92 o 
 -10  15   2      126.03      105.71     38.48 o 
  -9  15   2     2245.23     2413.84    126.16 o 
  -8  15   2      321.91      263.58     54.31 o 
  -7  15   2     2767.47     3000.95    241.90 o 
  -6  15   2     1189.92     1086.85     82.47 o 
  -5  15   2     3688.64     3313.32     99.71 o 
  -4  15   2     6167.80     6328.87    153.26 o 
  -3  15   2     8769.93     8462.50    189.16 o 
  -2  15   2        3.43       41.00     19.30 o 
  -1  15   2    37123.04    37405.95    601.35 o 
   0  15   2      367.28      409.54     31.23 o 
   1  15   2    12243.07    11285.61    261.43 o 
   2  15   2    22699.09    22432.28    348.01 o 
   3  15   2    26839.31    27551.94    422.11 o 
   4  15   2    11671.98    11548.15    210.90 o 
   5  15   2    19609.13    19642.63    383.09 o 
   6  15   2    16390.69    15715.54    385.46 o 
   7  15   2     5582.82     4936.37    142.24 o 
   8  15   2    12544.66    12541.10    292.93 o 
   9  15   2     2127.73     2230.33     84.15 o 
  10  15   2     8587.13     8634.09    200.88 o 
  11  15   2      292.27      231.54     58.44 o 
 -12  16   2       18.58       23.01     47.00 o 
 -11  16   2     9285.39     9173.70    227.81 o 
 -10  16   2       67.22       65.98     35.76 o 
  -8  16   2      165.56       92.26     39.90 o 
  -7  16   2      708.27      708.35     55.85 o 
  -6  16   2     5766.63     5756.37    152.02 o 
  -5  16   2     7835.83     7341.03    178.23 o 
  -4  16   2     1255.23     1386.07     59.96 o 
  -3  16   2     1187.04     1147.68     72.59 o 
  -2  16   2     2606.24     2450.29     62.31 o 
  -1  16   2     6655.26     6068.92    116.34 o 
   0  16   2    12407.72    12416.67    220.57 o 
   1  16   2    68383.46    70998.10   1141.71 o 
   2  16   2     7248.15     7276.24    156.31 o 
   3  16   2     3444.02     3363.73     73.24 o 
   4  16   2     8118.14     8293.30    164.81 o 
   5  16   2    21741.09    21160.23    438.16 o 
   6  16   2    11260.62    11488.49    387.99 o 
   7  16   2     2956.09     2864.25    124.81 o 
   8  16   2      115.62      191.86     70.41 o 
   9  16   2     3752.80     3746.34    110.79 o 
  10  16   2     1460.86     1580.79     76.14 o 
  11  16   2     4417.17     4529.71    150.50 o 
 -11  17   2      435.19      607.85     59.62 o 
 -10  17   2    11483.94    11479.50    285.69 o 
  -9  17   2        5.30       -4.86     45.08 o 
  -8  17   2    21332.41    20858.70    505.88 o 
  -7  17   2       46.68       11.01     36.35 o 
  -6  17   2    45333.62    43745.84    858.12 o 
  -5  17   2       25.22      -22.16     29.82 o 
  -4  17   2    40180.70    37858.38    738.10 o 
  -3  17   2     8573.39     8367.51    190.18 o 
  -2  17   2    36813.68    35179.66    514.74 o 
  -1  17   2    24092.34    23986.75    475.10 o 
   0  17   2    59935.82    60354.45    985.79 o 
   1  17   2       37.02       95.34     48.35 o 
   2  17   2     5143.40     4687.02     99.66 o 
   3  17   2    13410.80    14003.92    236.42 o 
   4  17   2      406.40      340.65     43.40 o 
   5  17   2     1686.90     1683.46     73.33 o 
   6  17   2       33.59       57.82     35.34 o 
   7  17   2     1811.79     1740.88     80.94 o 
   8  17   2        3.17      -46.27     36.82 o 
   9  17   2      888.24      946.57     60.87 o 
  10  17   2       55.17       78.86     50.08 o 
  11  17   2      121.09      118.58     45.74 o 
 -11  18   2     4405.90     4693.32    137.73 o 
 -10  18   2      820.01      925.80     76.32 o 
  -9  18   2     3871.38     3889.26    132.11 o 
  -8  18   2      404.09      367.56     50.36 o 
  -7  18   2    20178.35    19138.88    412.10 o 
  -6  18   2       21.82       44.86     36.12 o 
  -5  18   2       22.34       -2.01     30.44 o 
  -4  18   2       72.43      122.28     47.79 o 
  -3  18   2    34744.36    33866.16    661.64 o 
  -2  18   2     1458.18     1667.63     52.22 o 
  -1  18   2     3482.87     3583.96    122.66 o 
   0  18   2     2428.92     3416.64    215.44 o 
   1  18   2     5049.21     4253.77     86.13 o 
   2  18   2       64.21       65.39     19.26 o 
   3  18   2    25733.20    26078.38    420.24 o 
   4  18   2     1340.01     1566.97     59.09 o 
   5  18   2     9364.11     9394.40    257.97 o 
   6  18   2        5.48        3.99     31.88 o 
   7  18   2    14031.57    13121.29    339.71 o 
   8  18   2       69.89       84.36     51.32 o 
   9  18   2     9710.68     9652.10    249.14 o 
  10  18   2      771.10      833.02     63.03 o 
  11  18   2      358.39      345.71     52.33 o 
 -11  19   2     1321.75     1389.75     77.07 o 
 -10  19   2      149.20       60.14     50.54 o 
  -9  19   2     2091.58     1935.17    100.97 o 
  -8  19   2      552.65      515.94     63.87 o 
  -7  19   2      229.57       91.30     42.55 o 
  -6  19   2      193.76      138.15     40.66 o 
  -5  19   2     3208.19     3062.55    101.15 o 
  -4  19   2        9.48       47.00     32.07 o 
  -3  19   2    17514.38    17787.39    336.83 o 
  -2  19   2     4280.28     4194.08     86.74 o 
  -1  19   2    30383.39    29464.07    483.80 o 
   0  19   2     5434.88     5069.00    134.11 o 
   1  19   2    22582.74    22572.54    381.57 o 
   2  19   2     4406.15     3952.97    107.30 o 
   3  19   2    20421.45    20367.36    335.38 o 
   4  19   2    20588.83    20777.21    382.94 o 
   5  19   2    16444.90    16388.05    354.93 o 
   6  19   2     6678.18     6519.64    173.89 o 
   7  19   2     2402.62     2241.07     92.47 o 
   8  19   2    22308.77    22293.85    482.20 o 
   9  19   2     8581.39     8605.59    229.93 o 
  10  19   2    10358.23    10736.83    241.97 o 
  11  19   2      137.77      229.15     58.32 o 
 -11  20   2     4065.62     4147.30    129.69 o 
 -10  20   2      134.38       74.42     51.94 o 
  -9  20   2     2566.00     2469.10    114.76 o 
  -8  20   2       15.13       37.14     42.61 o 
  -7  20   2     4956.23     4875.70    144.36 o 
  -6  20   2       12.77       11.23     35.48 o 
  -5  20   2     8783.69     8454.85    205.26 o 
  -4  20   2       86.93       61.91     32.45 o 
  -3  20   2     4624.37     4282.86    106.74 o 
  -2  20   2      635.58      636.19     35.76 o 
  -1  20   2    13152.80    13347.26    253.42 o 
   0  20   2     1197.40     1408.13     52.66 o 
   1  20   2    25363.91    25478.08    513.37 o 
   2  20   2     2793.71     2696.84     94.18 o 
   3  20   2     1029.69     1139.80     84.95 o 
   4  20   2     2082.63     2049.24     71.19 o 
   5  20   2    14284.69    13792.38    308.55 o 
   6  20   2     3042.52     2974.01    106.72 o 
   7  20   2      347.62      283.42     51.59 o 
   8  20   2      359.38      353.48     53.20 o 
   9  20   2     2452.90     2364.15    107.63 o 
  10  20   2      797.16      722.58     62.69 o 
  11  20   2     2603.24     2640.86    105.95 o 
 -11  21   2     2078.03     2048.13    110.35 o 
 -10  21   2     9782.69    10379.13    295.97 o 
  -9  21   2     2369.10     2410.38    108.30 o 
  -8  21   2    25772.88    25340.48    539.44 o 
  -7  21   2      577.37      631.21     79.81 o 
  -6  21   2    12583.12    11911.97    276.19 o 
  -5  21   2     1192.52     1081.73     63.21 o 
  -4  21   2    18632.14    18038.45    340.19 o 
  -3  21   2     1185.48     1102.20     71.17 o 
  -2  21   2    26344.92    25414.47    397.07 o 
  -1  21   2    23862.26    23700.63    454.40 o 
   0  21   2    34781.22    33405.33    612.98 o 
   1  21   2      105.50      342.20     51.69 o 
   2  21   2      454.45      489.72     31.66 o 
   3  21   2    11571.25    11251.10    200.76 o 
   4  21   2     5048.70     4646.30    133.59 o 
   5  21   2     5129.47     5322.08    150.13 o 
   6  21   2      589.31      700.99     94.13 o 
   7  21   2     2179.62     2104.83    126.01 o 
   8  21   2      459.59      432.19     62.15 o 
   9  21   2      202.83      125.87     52.76 o 
  10  21   2       84.59       48.21     43.82 o 
 -11  22   2      757.02      665.92     77.29 o 
 -10  22   2      351.75      305.26     63.28 o 
  -9  22   2      345.39      297.25     55.12 o 
  -8  22   2      334.95      238.66     53.21 o 
  -7  22   2     5807.01     5520.81    161.28 o 
  -6  22   2        3.49      -51.66     38.78 o 
  -5  22   2     2229.72     2105.76     79.22 o 
  -4  22   2      321.48      388.64     43.38 o 
  -3  22   2    11217.21    10803.03    219.59 o 
  -2  22   2     7302.94     8016.36    211.43 o 
  -1  22   2     4389.99     4327.72    110.00 o 
   0  22   2       96.71      567.20    117.88 o 
   1  22   2     8111.71     7812.48    194.45 o 
   2  22   2    11119.33    10824.13    180.28 o 
   3  22   2     2239.15     2410.67     78.86 o 
   4  22   2      575.49      504.21     71.24 o 
   5  22   2     3961.10     4245.60    131.48 o 
   6  22   2      906.32     1007.84     68.73 o 
   7  22   2     2754.04     2629.35    112.79 o 
   8  22   2      147.34      125.02     48.87 o 
   9  22   2     3718.24     3583.55    157.17 o 
  10  22   2     2535.42     2371.01    114.22 o 
 -10  23   2     1183.21     1123.39     87.35 o 
  -9  23   2     2764.65     2643.04    115.05 o 
  -8  23   2      758.39      634.65     67.12 o 
  -7  23   2      493.48      472.25     77.01 o 
  -6  23   2       64.23       60.27     43.67 o 
  -5  23   2       85.08      113.37     77.24 o 
  -4  23   2      668.72      570.09     48.37 o 
  -3  23   2    12673.89    12780.56    254.33 o 
  -2  23   2      101.38      156.03     27.69 o 
  -1  23   2    22194.17    21445.03    414.62 o 
   0  23   2       85.68       97.64     29.04 o 
   1  23   2      261.16      410.45     34.66 o 
   2  23   2     2359.93     2379.73     65.27 o 
   3  23   2    12490.95    12088.10    216.41 o 
   4  23   2     8915.88     9092.88    340.63 o 
   5  23   2     5968.93     6315.94    173.32 o 
   6  23   2     9657.46     9406.42    234.85 o 
   7  23   2     2162.44     2048.16     96.43 o 
   8  23   2     4338.74     4380.79    146.04 o 
   9  23   2     5529.21     5377.21    216.01 o 
  10  23   2     6297.33     6657.07    202.47 o 
 -10  24   2      226.08      110.19     58.41 o 
  -9  24   2     1354.77     1387.45    218.00 o 
  -8  24   2      127.20       23.21     49.79 o 
  -7  24   2     5256.97     5046.97    154.77 o 
  -6  24   2      567.17      518.31     58.34 o 
  -5  24   2     3627.66     3675.64    122.23 o 
  -4  24   2      292.99      216.57     42.38 o 
  -3  24   2      296.38      368.71     44.30 o 
  -2  24   2      479.89      514.10     38.09 o 
  -1  24   2     3961.85     4288.59    121.18 o 
   0  24   2       13.78      -22.52     40.01 o 
   1  24   2     2325.76     2445.42     69.84 o 
   2  24   2        3.14       35.14     38.93 o 
   3  24   2       30.81       53.45     32.11 o 
   4  24   2     1837.32     2013.83    164.59 o 
   5  24   2     2524.03     2527.03    100.81 o 
   6  24   2      982.03      830.33     68.42 o 
   7  24   2      184.65      108.64     50.32 o 
   8  24   2      196.55      244.30     55.14 o 
   9  24   2      102.43      112.10     48.16 o 
  10  24   2     1567.21     1734.19    104.03 o 
 -10  25   2     4300.28     4354.27    162.66 o 
  -9  25   2      816.83      799.91     76.91 o 
  -8  25   2     5573.47     5520.99    209.45 o 
  -7  25   2     1368.60     1316.06     81.35 o 
  -6  25   2     6845.43     6730.59    256.34 o 
  -5  25   2      621.65      701.29     62.55 o 
  -4  25   2    15723.93    14968.71    296.13 o 
  -3  25   2       17.98      -25.61     37.09 o 
  -2  25   2     2530.45     2514.44     72.00 o 
  -1  25   2    11854.99    11580.51    243.92 o 
   0  25   2     1067.09     1074.50     54.82 o 
   1  25   2      461.37      666.03     68.79 o 
   2  25   2     2067.50     2023.86     63.75 o 
   3  25   2     6686.64     6458.00    133.35 o 
   4  25   2      159.10      214.70     46.35 o 
   5  25   2     1961.67     2165.89    175.64 o 
   6  25   2     1258.30     1033.29     74.70 o 
   7  25   2       17.14      -21.99     42.58 o 
   8  25   2     3592.19     3610.04    135.93 o 
   9  25   2      757.63      727.75     76.77 o 
  10  25   2     1429.12     1500.97     99.27 o 
 -10  26   2      466.44      344.23    123.04 o 
  -9  26   2      477.68      420.85    100.49 o 
  -8  26   2      161.16      150.94     57.64 o 
  -7  26   2     2070.32     1860.39     97.23 o 
  -6  26   2      150.98      193.70     74.40 o 
  -5  26   2      545.30      507.92     68.53 o 
  -4  26   2     4704.52     4705.90    126.68 o 
  -3  26   2     2209.98     2155.94     82.52 o 
  -2  26   2      426.98      482.54     41.41 o 
  -1  26   2       58.43      283.76     51.07 o 
   0  26   2     1264.61     1324.20     61.12 o 
   1  26   2     2086.83     1964.31     66.31 o 
   2  26   2       24.09       30.68     28.92 o 
   3  26   2     3565.17     3732.15     92.61 o 
   4  26   2     8001.31     7933.61    205.17 o 
   5  26   2     1229.52     1191.90     74.41 o 
   6  26   2        1.18       -6.73     46.13 o 
   7  26   2     1342.88     1162.95     81.15 o 
   8  26   2     1356.85     1458.56     91.67 o 
   9  26   2      330.82      288.04     65.26 o 
  -9  27   2      800.37      800.38     79.96 o 
  -8  27   2     2726.34     2639.06    118.51 o 
  -7  27   2      342.36      320.60     59.17 o 
  -6  27   2     4300.65     4060.80    135.96 o 
  -5  27   2       32.84      -63.03     42.02 o 
  -4  27   2     8574.31     8268.36    188.33 o 
  -3  27   2     3336.02     3212.27    101.50 o 
  -2  27   2       49.64       45.63     29.58 o 
  -1  27   2     7680.01     7955.03    209.21 o 
   0  27   2     6930.73     6835.03    162.53 o 
   1  27   2      943.08      981.30     55.69 o 
   2  27   2      807.78     1024.53     64.85 o 
   3  27   2    11834.88    11630.96    235.16 o 
   4  27   2      745.40      748.40     67.28 o 
   5  27   2     1989.86     1959.30     94.31 o 
   6  27   2      837.68      790.94     69.73 o 
   7  27   2       10.90      -50.03     44.66 o 
   8  27   2     1039.98      962.19     82.90 o 
   9  27   2     2702.37     2619.44    131.10 o 
  -9  28   2      845.30      815.92     80.90 o 
  -8  28   2       72.64        0.22     49.47 o 
  -7  28   2      315.16      231.29     55.93 o 
  -6  28   2     2422.33     2264.62    103.35 o 
  -5  28   2     1401.35     1251.95     78.38 o 
  -4  28   2        8.91       69.43     47.66 o 
  -3  28   2      390.94      370.68     49.73 o 
  -2  28   2      145.08      166.73     38.41 o 
  -1  28   2      160.31      299.09     41.03 o 
   0  28   2     5090.53     5483.76    140.06 o 
   1  28   2     2354.41     2500.06     83.37 o 
   2  28   2     8596.45     8572.53    170.30 o 
   3  28   2       60.56      184.54     50.17 o 
   4  28   2      489.40      442.87     61.51 o 
   5  28   2     1457.56     1483.20     84.99 o 
   6  28   2     4720.02     4357.55    145.67 o 
   7  28   2      590.88      643.67    153.75 o 
   8  28   2      696.40      560.32     72.55 o 
   9  28   2     6642.47     6961.61    288.49 o 
  -9  29   2     1257.62     1132.80     92.41 o 
  -8  29   2       17.90       12.01     78.61 o 
  -7  29   2     1456.81     1523.22    117.88 o 
  -6  29   2     2196.66     2067.00     99.49 o 
  -5  29   2        3.78      -20.43     45.02 o 
  -4  29   2     1736.68     1852.13     93.27 o 
  -3  29   2     2905.81     3095.82    102.60 o 
  -2  29   2      202.24      214.39     40.72 o 
  -1  29   2     6890.18     7006.18    184.12 o 
   0  29   2      750.53     1089.20     75.30 o 
   1  29   2    10650.90    10628.53    225.03 o 
   2  29   2     3398.23     3430.10     91.98 o 
   3  29   2     4318.89     4236.68    136.69 o 
   4  29   2     5620.67     5700.50    168.67 o 
   5  29   2     5838.48     5755.27    172.21 o 
   6  29   2      306.92      272.25     56.55 o 
   7  29   2     1024.17      955.92     80.71 o 
   8  29   2     9724.47     9672.36    262.37 o 
  -8  30   2     1173.16     1015.90     86.32 o 
  -7  30   2     7877.89     7909.19    221.56 o 
  -6  30   2      355.08      262.28     65.85 o 
  -5  30   2     5034.25     4743.51    151.84 o 
  -4  30   2      293.71      389.45     59.42 o 
  -3  30   2    14892.17    14786.08    290.01 o 
  -2  30   2     2557.40     2456.13     85.19 o 
  -1  30   2      631.06      885.79     79.09 o 
   0  30   2        4.95      105.01     38.16 o 
   1  30   2     4719.77     5477.50    138.41 o 
   2  30   2      634.66      691.18     85.67 o 
   3  30   2     2033.93     2044.76     96.45 o 
   4  30   2     6596.27     6652.04    209.84 o 
   5  30   2       21.21       21.06     47.12 o 
   6  30   2      880.11     1010.70     86.85 o 
   7  30   2       48.77      -68.77     53.28 o 
   8  30   2      496.32      543.52     72.87 o 
  -8  31   2     2942.04     3139.02    135.72 o 
  -7  31   2      260.59      311.20     60.99 o 
  -6  31   2     5347.56     5361.67    168.14 o 
  -5  31   2      361.84      291.93     58.26 o 
  -4  31   2    13780.45    13802.27    322.53 o 
  -3  31   2     1674.84     1996.86     84.62 o 
  -2  31   2    11270.40    11457.93    234.34 o 
  -1  31   2     7061.29     7239.26    176.36 o 
   0  31   2    21321.16    21099.28    441.97 o 
   1  31   2     2101.44     2423.83    125.76 o 
   2  31   2      478.47      751.01     69.53 o 
   3  31   2      535.77      436.47     62.55 o 
   4  31   2      876.68     1014.83    142.86 o 
   5  31   2      162.56      127.38     91.42 o 
   6  31   2      758.50      842.44     89.58 o 
   7  31   2      146.95      109.14     56.08 o 
   8  31   2        2.14      -38.21     67.30 o 
  -8  32   2      104.94       82.38     63.77 o 
  -7  32   2      761.87      665.12     74.88 o 
  -6  32   2     2350.82     2253.02    109.45 o 
  -5  32   2      472.60      472.55     67.27 o 
  -4  32   2     1009.91     1127.95     78.23 o 
  -3  32   2      815.59      675.94     72.50 o 
  -2  32   2     5030.86     5630.63    141.62 o 
  -1  32   2      505.51      665.18     59.06 o 
   0  32   2     3330.38     4081.30    125.00 o 
   1  32   2     7874.27     7856.78    183.67 o 
   2  32   2     8566.43     8562.67    216.07 o 
   3  32   2      560.91      610.83     67.22 o 
   4  32   2     1772.39     1817.65     97.52 o 
   5  32   2    12489.96    12206.53    302.81 o 
   6  32   2     7331.51     7061.55    238.54 o 
   7  32   2     3282.48     3245.32    145.77 o 
  -7  33   2      146.04      136.61     61.19 o 
  -6  33   2        2.82       45.51     89.52 o 
  -5  33   2       44.09       11.16     55.44 o 
  -4  33   2     4190.05     4109.88    137.99 o 
  -3  33   2       50.42      210.81    143.87 o 
  -2  33   2     1108.91     1562.30     74.73 o 
  -1  33   2     2482.81     2786.65    119.35 o 
   0  33   2      409.17      637.52     58.77 o 
   1  33   2     2041.44     2421.79     90.78 o 
   2  33   2    12851.61    13061.79    370.45 o 
   3  33   2     1908.96     2208.00    107.61 o 
   4  33   2     6832.20     6592.89    192.87 o 
   5  33   2     4583.24     4863.60    163.33 o 
   6  33   2     2632.67     2572.85    121.28 o 
   7  33   2     1171.80     1153.71    137.95 o 
  -7  34   2     3289.01     3223.43    139.19 o 
  -6  34   2      220.51      143.07     79.01 o 
  -5  34   2     9246.14     9267.74    248.62 o 
  -4  34   2      278.57      344.30    130.30 o 
  -3  34   2    15788.75    15929.09    465.74 o 
  -2  34   2     1605.33     1884.16     83.87 o 
  -1  34   2     3894.96     4125.55    122.88 o 
   0  34   2     1008.55     1093.46     68.72 o 
   1  34   2     5935.51     6094.58    157.21 o 
   2  34   2     1449.47     1871.41    123.58 o 
   3  34   2     7159.86     7242.74    206.15 o 
   4  34   2      650.73      716.36     76.73 o 
   5  34   2       10.10       38.35     56.75 o 
   6  34   2       73.73       39.28     57.27 o 
   7  34   2     1097.06     1047.97     99.58 o 
  -6  35   2     8500.37     8718.44    244.03 o 
  -5  35   2      415.37      555.18    121.02 o 
  -4  35   2     9213.95     9192.61    235.42 o 
  -3  35   2      331.55      717.56     86.33 o 
  -2  35   2     4404.77     4399.12    129.32 o 
  -1  35   2      162.57      367.60     65.41 o 
   0  35   2     4047.20     4170.70    131.15 o 
   1  35   2      587.14     1098.33    176.13 o 
   2  35   2     3241.16     3503.23    161.92 o 
   3  35   2      333.96      495.78    112.35 o 
   4  35   2     3441.17     3598.06    139.45 o 
   5  35   2       69.81       43.95     56.52 o 
   6  35   2     2286.47     2145.24    117.40 o 
  -6  36   2       70.34      156.33     99.03 o 
  -5  36   2     1077.44     1051.22    150.89 o 
  -4  36   2     1305.88     1639.98    208.94 o 
  -3  36   2       15.07       -9.94     62.88 o 
  -2  36   2      540.08      722.60     63.08 o 
  -1  36   2     2595.05     2854.05    103.46 o 
   0  36   2     6780.47     6903.03    186.37 o 
   1  36   2     3494.47     3527.54    115.05 o 
   2  36   2     6056.70     6072.77    223.32 o 
   3  36   2     6046.45     5459.98    211.87 o 
   4  36   2     2872.91     3097.24    146.55 o 
   5  36   2     3854.77     4127.72    174.71 o 
   6  36   2     1669.27     1665.55    108.05 o 
  -5  37   2      610.12      507.38    200.01 o 
  -4  37   2     2086.31     2088.31    183.95 o 
  -3  37   2      576.81      764.96     99.94 o 
  -2  37   2     2914.48     3358.63    136.30 o 
  -1  37   2        3.72      193.57     96.92 o 
   0  37   2      294.19      706.79     84.27 o 
   1  37   2        4.24      111.76    151.29 o 
   2  37   2    11463.02    11600.64    351.21 o 
   3  37   2     1297.24     1709.22    125.00 o 
   4  37   2     1286.92     1410.11    118.02 o 
   5  37   2      391.64      491.08    121.31 o 
  -5  38   2     6303.52     6277.04    192.84 o 
  -4  38   2      299.61      339.20    113.12 o 
  -3  38   2    10078.63    10376.37    328.49 o 
  -2  38   2     1550.11     1718.78    122.05 o 
  -1  38   2     4237.97     4550.98    136.77 o 
   0  38   2      112.81      126.67    103.18 o 
   1  38   2     2377.30     2380.88    141.43 o 
   2  38   2     4492.96     4844.76    288.23 o 
   3  38   2     6438.72     6623.56    246.43 o 
   4  38   2       12.97      -70.49     58.34 o 
  -4  39   2     1295.39     1435.35    233.87 o 
  -3  39   2      171.01      387.47     86.58 o 
  -2  39   2     2044.17     2339.34    143.70 o 
  -1  39   2      278.51      483.18     74.97 o 
   0  39   2      831.59     1107.68     95.03 o 
   1  39   2       96.30      249.49    150.93 o 
   2  39   2      793.39     1132.29    113.62 o 
   3  39   2       61.31      300.32    147.05 o 
   4  39   2      335.13      290.73     72.23 o 
  -3  40   2      479.95      475.93    122.70 o 
  -2  40   2      416.97      446.14    201.42 o 
  -1  40   2        1.46       -0.64     88.80 o 
   0  40   2     8242.83     8711.44    235.11 o 
   1  40   2       46.36      -92.94    114.11 o 
   2  40   2     2953.91     3425.30    186.09 o 
   3  40   2     1813.18     1896.31    139.15 o 
  -1  41   2       43.30       71.26    146.62 o 
   0  41   2       15.90      214.02    144.73 o 
   1  41   2       30.15      161.25     82.21 o 
 -13   1   3     3763.76     4059.99    179.52 o 
 -12   1   3      845.91      958.73     88.41 o 
 -11   1   3     7025.60     7194.97    246.39 o 
 -10   1   3    12590.72    12596.67    381.70 o 
  -9   1   3       19.99       22.20     23.69 o 
  -8   1   3     6776.90     6665.88    145.30 o 
  -7   1   3      503.40      446.31     29.32 o 
  -6   1   3     8542.65     8112.74    165.91 o 
  -5   1   3      765.95      864.23     85.55 o 
  -4   1   3    48798.96    49394.45    821.88 o 
  -3   1   3     1684.65     1622.40     67.47 o 
  -2   1   3    57328.66    57946.48   1656.00 o 
  -1   1   3     4611.05     4406.93    165.90 o 
   0   1   3       13.71       38.16      6.74 o 
   1   1   3    67697.02    72725.19   1643.48 o 
   2   1   3    65580.94    72758.98   1019.52 o 
   3   1   3     3660.61     3576.21     62.66 o 
   4   1   3     1359.45     1422.26     33.03 o 
   5   1   3      152.06       93.71     14.77 o 
   6   1   3     6009.50     6089.30    110.07 o 
   7   1   3     2692.99     2460.19     58.26 o 
   8   1   3     5753.95     5958.44    142.02 o 
   9   1   3       20.54       46.44     87.40 o 
  10   1   3     2975.97     3061.92    138.71 o 
  11   1   3       64.38       26.59     49.75 o 
  12   1   3     2850.71     2969.64    148.17 o 
 -13   2   3        0.74       67.25     55.91 o 
 -12   2   3        1.90      -67.99     45.33 o 
 -11   2   3      381.01      311.38     57.24 o 
 -10   2   3      528.76      472.76     46.30 o 
  -9   2   3     2289.17     2355.86     70.19 o 
  -8   2   3      764.38      792.36     38.19 o 
  -7   2   3     1928.03     2052.19     58.28 o 
  -6   2   3     1430.01     1360.81     42.93 o 
  -5   2   3     6326.93     6689.44    137.19 o 
  -4   2   3        7.04       11.41     24.24 o 
  -3   2   3    14827.37    15078.01    547.07 o 
  -2   2   3       55.78       16.36     32.44 o 
  -1   2   3     2746.54     2755.34     47.99 o 
   0   2   3     6988.51     7006.53    123.28 o 
   1   2   3      709.27      708.25     23.68 o 
   2   2   3   101290.85   110487.64   2015.70 o 
   3   2   3     3236.77     3452.18     59.60 o 
   4   2   3      419.48      344.67     27.38 o 
   5   2   3      671.64      700.06     28.73 o 
   6   2   3     3363.27     3477.37     70.69 o 
   7   2   3        8.09        7.57     19.48 o 
   8   2   3     2863.73     2966.11     86.78 o 
   9   2   3     1803.38     1751.51     95.84 o 
  10   2   3     2235.24     2363.18    119.51 o 
  11   2   3        1.53       13.72     43.99 o 
  12   2   3      351.69      306.08     66.82 o 
 -13   3   3     1882.42     2108.48    134.50 o 
 -12   3   3       44.19        8.57     48.21 o 
 -11   3   3     2063.54     2248.97    116.73 o 
 -10   3   3        6.64      -44.84     29.89 o 
  -9   3   3      525.56      617.12     38.51 o 
  -8   3   3     4049.16     4069.96     98.07 o 
  -7   3   3       91.26      138.84     21.86 o 
  -6   3   3     3685.60     3673.19     84.99 o 
  -5   3   3    36537.08    38349.78    725.73 o 
  -4   3   3    12343.42    11661.60    237.88 o 
  -3   3   3    10417.75     9721.03    277.53 o 
  -2   3   3     1229.28     1214.96     38.24 o 
  -1   3   3     3991.56     4179.72     85.00 o 
   0   3   3     7664.67     7302.00    244.95 o 
   1   3   3    88486.88    92425.92   2179.08 o 
   2   3   3        3.26      -13.72     14.24 o 
   3   3   3    94877.60    97870.33   1372.74 o 
   4   3   3      627.88      625.92     21.27 o 
   5   3   3    14165.54    14280.69    217.68 o 
   6   3   3    16689.06    17519.74    287.55 o 
   7   3   3    23323.23    24474.10    424.75 o 
   8   3   3     9351.72     9625.71    213.07 o 
   9   3   3     8038.01     7825.51    256.90 o 
  10   3   3     9123.93     9380.51    304.66 o 
  11   3   3     2226.01     2223.54    141.31 o 
  12   3   3     4186.45     4396.57    187.20 o 
 -12   4   3     1453.38     1508.45    104.90 o 
 -11   4   3    10231.61    10120.23    324.39 o 
 -10   4   3     3229.14     3216.78    140.95 o 
  -9   4   3     4959.42     4964.51    139.22 o 
  -8   4   3     7616.43     7800.42    166.39 o 
  -7   4   3     2076.30     1925.71     56.41 o 
  -6   4   3     5960.36     6010.03    191.25 o 
  -5   4   3    16294.93    16781.63    301.38 o 
  -4   4   3       61.89      109.54     19.63 o 
  -3   4   3      181.81      200.22     21.16 o 
  -2   4   3     6896.32     6815.70    183.80 o 
  -1   4   3    16678.24    17142.96    349.25 o 
   0   4   3      327.34      374.54     18.07 o 
   1   4   3   147833.61   157317.25   2651.06 o 
   2   4   3     3994.78     3915.83     90.29 o 
   3   4   3     4425.83     4563.15    121.84 o 
   4   4   3       66.67        5.79     12.68 o 
   5   4   3     9914.09    11394.93    216.59 o 
   6   4   3     6535.73     6871.75    126.02 o 
   7   4   3     3396.75     3371.09     88.03 o 
   8   4   3       78.71      110.45     27.62 o 
   9   4   3       27.74       22.73     37.20 o 
  10   4   3     1020.23     1445.10    193.87 o 
  11   4   3        8.59      -25.15     43.46 o 
  12   4   3       36.78       68.66     53.24 o 
 -12   5   3     5298.51     5061.14    197.17 o 
 -11   5   3     1668.70     1901.09    109.11 o 
 -10   5   3    10017.14    10391.17    259.12 o 
  -9   5   3     3272.30     3295.10    103.61 o 
  -8   5   3    22954.91    23160.71    446.45 o 
  -7   5   3    10780.09    10907.69    222.10 o 
  -6   5   3    40468.89    41130.58    780.73 o 
  -5   5   3     2683.97     3422.74     93.64 o 
  -4   5   3    63302.72    65050.41   1378.13 o 
  -3   5   3     3273.24     3465.58    113.62 o 
  -2   5   3   150261.94   149369.86   2661.64 o 
  -1   5   3       69.50      109.12     18.88 o 
   0   5   3   182811.78   189848.28   4394.16 o 
   1   5   3     2192.75     2104.60     46.61 o 
   2   5   3      232.03      177.52     19.85 o 
   3   5   3      619.68      822.54     36.01 o 
   4   5   3     6875.14     7712.71    150.07 o 
   5   5   3     3313.59     3661.65     88.16 o 
   6   5   3      279.47      259.69     30.45 o 
   7   5   3     1278.74     1226.23     51.24 o 
   8   5   3     1931.10     1957.58     68.63 o 
   9   5   3     1529.50     1925.28    166.25 o 
  10   5   3     1893.87     2059.77    111.74 o 
  11   5   3     2993.29     3037.38    144.02 o 
  12   5   3     3492.33     3517.84    164.14 o 
 -12   6   3       33.55       78.84     59.30 o 
 -11   6   3       57.69        7.02     44.25 o 
 -10   6   3       72.10       26.31     40.11 o 
  -9   6   3      164.92      181.54     36.16 o 
  -8   6   3    13779.53    14067.51    281.13 o 
  -7   6   3     2002.29     2094.60     64.05 o 
  -6   6   3     9494.37     9936.98    193.03 o 
  -5   6   3     2304.11     2397.44     74.43 o 
  -4   6   3    22156.58    22565.61    450.42 o 
  -3   6   3     3456.81     3425.33    123.74 o 
  -2   6   3    42388.95    44472.59   1034.01 o 
  -1   6   3    27421.07    28967.18    498.07 o 
   0   6   3     5334.32     5052.05    169.16 o 
   1   6   3       93.12      118.83     15.13 o 
   2   6   3    30587.37    29949.42    608.44 o 
   3   6   3    21330.34    22977.24    447.65 o 
   4   6   3    30281.01    30611.89    593.46 o 
   5   6   3     1696.55     1598.01     50.23 o 
   6   6   3    33806.32    34084.97    537.42 o 
   7   6   3       98.08      110.36     46.83 o 
   8   6   3     3358.58     3611.77     97.30 o 
   9   6   3    10362.75    10622.68    280.38 o 
  10   6   3     8142.70     8216.52    368.69 o 
  11   6   3        3.34       85.49     49.79 o 
  12   6   3      456.02      424.81     96.85 o 
 -12   7   3       50.16       89.11     53.78 o 
 -11   7   3      893.51      825.01     61.93 o 
 -10   7   3     3006.36     3444.56    337.83 o 
  -9   7   3    11498.76    10916.66    266.39 o 
  -8   7   3     5606.87     5485.31    117.98 o 
  -7   7   3     2272.98     2197.24     65.20 o 
  -6   7   3      729.19      897.56     75.94 o 
  -5   7   3    20615.90    19800.76    487.74 o 
  -4   7   3     5833.44     5926.17    131.51 o 
  -3   7   3    31125.41    29120.85    635.40 o 
  -2   7   3     5653.55     6106.44    133.79 o 
  -1   7   3    61016.80    62399.26   1284.16 o 
   0   7   3      538.17      528.93     28.01 o 
   1   7   3    97829.86    98786.48   1506.85 o 
   2   7   3    18572.85    20116.58    416.24 o 
   3   7   3   123501.01   122353.03   2277.79 o 
   4   7   3     4401.65     4725.79    116.17 o 
   5   7   3    35849.43    35897.12    621.40 o 
   6   7   3    20387.29    20459.06    372.32 o 
   7   7   3    56541.74    58110.68    998.70 o 
   8   7   3      544.08      546.97     41.36 o 
   9   7   3    13281.34    13854.84    297.57 o 
  10   7   3     2892.46     3064.03    360.33 o 
  11   7   3    10923.40    10907.79    353.21 o 
  12   7   3     2523.92     2560.82    136.66 o 
 -12   8   3     2742.68     2876.41    139.24 o 
 -11   8   3     9736.30     9992.93    262.48 o 
 -10   8   3     7267.56     7632.66    202.53 o 
  -9   8   3     9559.94     9494.38    237.46 o 
  -8   8   3     3147.13     3127.12     78.44 o 
  -7   8   3    30577.07    30867.13    544.02 o 
  -6   8   3    20282.64    20974.91    429.07 o 
  -5   8   3    21026.89    19653.40    423.84 o 
  -4   8   3     6013.67     5892.78    128.43 o 
  -3   8   3     7245.40     6871.32    146.89 o 
  -2   8   3    20058.10    20761.05    379.22 o 
  -1   8   3     4291.86     4670.74    117.01 o 
   0   8   3     1330.51     1371.12     36.30 o 
   1   8   3     9256.25     8621.78    142.87 o 
   2   8   3     4900.21     5304.10     89.46 o 
   3   8   3        2.00       20.46     19.27 o 
   4   8   3     7430.95     7289.02    165.23 o 
   5   8   3     8537.13     8879.86    231.16 o 
   6   8   3      493.51      461.81     33.44 o 
   7   8   3       55.36      147.23     41.33 o 
   8   8   3     1351.21     1465.64     73.33 o 
   9   8   3      723.90      699.31     50.84 o 
  10   8   3     5886.54     5772.25    212.28 o 
  11   8   3       48.64       88.50     62.04 o 
  12   8   3     1200.38     1300.47    119.80 o 
 -12   9   3     3657.24     3844.13    168.78 o 
 -11   9   3     2962.27     3044.77    108.28 o 
 -10   9   3      543.78      585.08     56.62 o 
  -9   9   3     2126.84     2297.65    160.64 o 
  -8   9   3    46514.76    47161.18    926.33 o 
  -7   9   3    15250.73    15158.43    285.16 o 
  -6   9   3    27615.90    27457.50    547.84 o 
  -5   9   3     6451.56     6282.91    141.77 o 
  -4   9   3    28453.23    28933.05    519.34 o 
  -3   9   3    11372.85    11658.50    226.99 o 
  -2   9   3    54937.89    53729.82    954.16 o 
  -1   9   3    15870.54    16682.20    310.54 o 
   0   9   3      318.17      230.62     22.16 o 
   1   9   3    20207.07    20449.38    324.94 o 
   2   9   3    10936.99    10498.58    165.98 o 
   3   9   3     2773.74     3159.56     86.90 o 
   4   9   3    15246.09    15681.20    303.52 o 
   5   9   3     3807.56     3847.83    105.14 o 
   6   9   3      885.56      871.44     42.64 o 
   7   9   3      633.78      632.36     58.62 o 
   8   9   3     2725.22     2642.44     82.87 o 
   9   9   3     2878.80     2777.28     89.06 o 
  10   9   3     1130.64      976.81     84.75 o 
  11   9   3     1980.10     1861.73    111.96 o 
  12   9   3      785.71      752.78     83.49 o 
 -12  10   3       14.53      -24.50     45.10 o 
 -11  10   3      344.06      289.21     46.77 o 
 -10  10   3      453.83      538.33     50.83 o 
  -9  10   3       47.22       82.47     39.06 o 
  -8  10   3     9604.85     9655.54    231.43 o 
  -7  10   3     1023.14     1028.56     65.93 o 
  -6  10   3     3221.33     3110.68     97.59 o 
  -5  10   3     2323.06     2111.74     80.74 o 
  -4  10   3    12390.96    11851.88    265.47 o 
  -3  10   3      432.33      480.41     32.26 o 
  -2  10   3    60265.84    58962.93   1418.53 o 
  -1  10   3     2326.78     2647.67     63.84 o 
   0  10   3    25940.61    24662.70    444.88 o 
   1  10   3     1798.92     1964.40     44.70 o 
   2  10   3    53503.26    51858.25    748.51 o 
   3  10   3    24516.88    26339.15    485.47 o 
   4  10   3    56566.04    57658.56   1038.08 o 
   5  10   3     4179.31     3979.30    109.08 o 
   6  10   3    39140.36    38465.00    755.52 o 
   7  10   3     1154.45     1184.26     52.28 o 
   8  10   3    15167.31    15384.08    300.92 o 
   9  10   3     3278.00     3473.76    153.43 o 
  10  10   3     8833.27     8706.62    408.15 o 
  11  10   3      749.60      600.24     77.28 o 
  12  10   3      731.78      593.83     77.90 o 
 -12  11   3     1016.90     1051.77     93.84 o 
 -11  11   3      487.35      418.16     50.81 o 
 -10  11   3       22.29       -8.02     31.78 o 
  -9  11   3     1923.34     2168.39    105.71 o 
  -8  11   3       38.92       35.04     53.71 o 
  -7  11   3    10207.76    10300.49    205.82 o 
  -6  11   3     1744.03     2044.88    253.35 o 
  -5  11   3     4515.05     4325.13    107.44 o 
  -4  11   3       39.17       -2.57     20.83 o 
  -3  11   3    72152.56    71682.81   1263.43 o 
  -2  11   3     3078.90     3375.42     95.21 o 
  -1  11   3   134417.91   140025.88   2517.47 o 
   0  11   3    15526.62    15361.96    284.89 o 
   1  11   3    30938.70    29896.45    486.80 o 
   2  11   3       59.39      137.02     20.31 o 
   3  11   3    35137.41    33754.27    616.29 o 
   4  11   3     3439.00     3609.39    100.06 o 
   5  11   3    52046.96    53550.69    969.63 o 
   6  11   3     8629.22     8430.38    199.48 o 
   7  11   3    13331.97    12751.32    252.11 o 
   8  11   3      218.73      220.92     36.10 o 
   9  11   3    21623.19    22014.47    418.52 o 
  10  11   3     1908.78     1866.36     78.07 o 
  11  11   3     4618.33     4705.31    193.82 o 
  12  11   3     3284.39     3514.40    166.50 o 
 -12  12   3     6163.05     6125.65    229.26 o 
 -11  12   3     7316.38     7410.75    205.22 o 
 -10  12   3     3200.55     3275.55    106.51 o 
  -9  12   3    11641.33    11672.17    277.48 o 
  -8  12   3    13827.79    13416.06    304.29 o 
  -7  12   3    22701.82    22194.96    599.88 o 
  -6  12   3     3587.67     3509.91    122.59 o 
  -5  12   3    40534.63    40054.66    776.57 o 
  -4  12   3       20.84       11.89     23.15 o 
  -3  12   3      187.85      347.93     31.07 o 
  -2  12   3      341.43      361.14     25.75 o 
  -1  12   3    26678.82    25730.58    474.83 o 
   0  12   3      379.79      459.74     37.78 o 
   1  12   3     9857.91     9211.09    151.39 o 
   2  12   3      332.87      306.54     29.32 o 
   3  12   3      254.94      318.66     25.00 o 
   4  12   3     2048.97     2088.90     69.90 o 
   5  12   3     1208.65     1137.32     67.70 o 
   6  12   3      561.66      570.94     42.87 o 
   7  12   3        2.36       39.29     63.22 o 
   8  12   3      802.53      688.15     49.32 o 
   9  12   3     3273.72     3426.62    125.21 o 
  10  12   3      406.70      385.64     46.12 o 
  11  12   3       60.69       38.35     49.76 o 
 -12  13   3     5464.12     5935.71    225.71 o 
 -11  13   3     1651.63     1747.45     84.82 o 
 -10  13   3     1371.30     1291.28     67.46 o 
  -9  13   3     4851.20     4979.71    251.81 o 
  -8  13   3    19786.07    19158.98    413.11 o 
  -7  13   3     7405.65     8140.30    551.39 o 
  -6  13   3     3666.88     3263.46    100.13 o 
  -5  13   3     6046.77     6612.94    160.11 o 
  -4  13   3     8571.43     8468.94    181.36 o 
  -3  13   3    11219.83    10744.64    262.23 o 
  -2  13   3    28264.86    27125.70    591.04 o 
  -1  13   3      313.07      366.86     29.86 o 
   0  13   3     1438.36     1084.07     37.71 o 
   1  13   3     1869.18     1856.88     44.78 o 
   2  13   3       40.97       15.32     15.76 o 
   3  13   3     3047.43     3207.99     75.34 o 
   4  13   3     2815.70     2804.67     79.14 o 
   5  13   3      332.18      339.18     39.05 o 
   6  13   3     1656.07     1729.68     71.14 o 
   7  13   3       62.70       36.38     45.64 o 
   8  13   3     2006.38     2156.54    135.03 o 
   9  13   3     1007.11     1041.79     60.16 o 
  10  13   3      172.48      164.34     41.26 o 
  11  13   3     2669.74     2635.28    136.01 o 
 -12  14   3     1015.05     1071.32    100.90 o 
 -11  14   3      561.68      582.29     58.11 o 
 -10  14   3      345.32      336.85     44.09 o 
  -9  14   3      776.56      779.62     64.01 o 
  -8  14   3     1183.01     1141.33     67.42 o 
  -7  14   3     1307.68     1267.47     66.59 o 
  -6  14   3     2359.76     2172.78    102.44 o 
  -5  14   3     8833.70     8718.26    223.51 o 
  -4  14   3     9711.09     9484.27    199.90 o 
  -3  14   3     3493.56     3249.02     86.84 o 
  -2  14   3    18153.77    16849.90    316.89 o 
  -1  14   3      546.11      616.55     30.88 o 
   0  14   3    25879.87    24744.26    414.08 o 
   1  14   3       69.31        1.11     17.00 o 
   2  14   3    16277.79    15784.92    242.52 o 
   3  14   3    11682.41    12043.75    194.35 o 
   4  14   3    62013.77    62574.17   1125.16 o 
   5  14   3     2887.31     2989.11     93.69 o 
   6  14   3    19226.27    18912.94    375.40 o 
   7  14   3     1275.62     1403.71    123.70 o 
   8  14   3    17851.24    17970.29    347.84 o 
   9  14   3     2013.02     1913.66     78.36 o 
  10  14   3     4190.40     4295.66    124.51 o 
  11  14   3     7507.01     7527.91    269.48 o 
 -12  15   3     1342.70     1421.76     84.35 o 
 -11  15   3      606.23      608.98     58.48 o 
 -10  15   3        9.94      -85.87     57.25 o 
  -9  15   3        6.46      -35.01     36.66 o 
  -8  15   3       46.94       16.64     32.55 o 
  -7  15   3     8090.36     7876.04    199.71 o 
  -6  15   3      251.62      208.73     37.08 o 
  -5  15   3       40.74       63.57     29.19 o 
  -4  15   3     2435.86     2615.18     79.81 o 
  -3  15   3     3532.33     3254.14     88.71 o 
  -2  15   3      263.15      323.25     32.26 o 
  -1  15   3     2439.74     2124.05     92.65 o 
   0  15   3    32474.98    33258.25    549.80 o 
   1  15   3    12204.90    12276.65    200.46 o 
   2  15   3    23794.37    24335.96    374.05 o 
   3  15   3    18049.98    17857.96    281.09 o 
   4  15   3     2103.17     2221.37     84.18 o 
   5  15   3    10787.83    10257.95    234.56 o 
   6  15   3     8593.71     8259.36    201.37 o 
   7  15   3      120.98      144.34     39.92 o 
   8  15   3       58.56      104.38     52.29 o 
   9  15   3     7325.05     7455.21    176.03 o 
  10  15   3      252.15      180.44     42.57 o 
  11  15   3     1522.31     1521.39    102.50 o 
 -12  16   3      282.68      270.23     51.42 o 
 -11  16   3     5753.14     5660.65    159.90 o 
 -10  16   3     3651.65     3553.13    127.25 o 
  -9  16   3     4518.32     4466.09    165.67 o 
  -8  16   3    10000.85     9623.26    262.45 o 
  -7  16   3    13686.63    13344.66    300.87 o 
  -6  16   3     2773.76     2817.13     93.30 o 
  -5  16   3    10899.36    10347.77    233.20 o 
  -4  16   3      560.86      662.09     49.04 o 
  -3  16   3     4141.30     4020.73    102.97 o 
  -2  16   3     5335.95     5485.06    135.43 o 
  -1  16   3    44141.63    43663.27    797.44 o 
   0  16   3    11425.15    11568.14    206.44 o 
   1  16   3     1021.92      895.87     45.50 o 
   2  16   3     5740.17     5721.48    117.27 o 
   3  16   3     1181.21     1205.39     38.81 o 
   4  16   3       88.35      121.18     26.76 o 
   5  16   3     2129.39     2134.57     84.42 o 
   6  16   3    15900.16    15566.90    385.10 o 
   7  16   3      571.74      549.79     53.09 o 
   8  16   3     4300.37     4189.00    145.14 o 
   9  16   3     8127.37     8386.92    193.54 o 
  10  16   3     1995.02     1953.98     84.04 o 
  11  16   3        9.70      -65.49     64.32 o 
 -11  17   3        9.50      -28.24     38.52 o 
 -10  17   3     1701.53     1870.92     95.59 o 
  -9  17   3     1253.95     1296.72    141.06 o 
  -8  17   3     1874.30     1800.45     85.35 o 
  -7  17   3       10.56      -10.10     59.17 o 
  -6  17   3       37.70      -11.20     33.15 o 
  -5  17   3     1606.10     1610.16     70.02 o 
  -4  17   3        3.13       35.98     41.46 o 
  -3  17   3     2254.59     2176.06     72.28 o 
  -2  17   3     6146.52     6107.71    159.23 o 
  -1  17   3    14170.23    14986.61    263.84 o 
   0  17   3     2367.61     2550.35     61.49 o 
   1  17   3      256.64      235.54     23.22 o 
   2  17   3       50.81       47.46     18.02 o 
   3  17   3      688.32      746.98     30.17 o 
   4  17   3      463.45      425.16     65.64 o 
   5  17   3       56.28      102.11     35.88 o 
   6  17   3      223.19      154.11     37.47 o 
   7  17   3       40.46       21.16     36.59 o 
   8  17   3       60.31       71.83     42.42 o 
   9  17   3      404.99      474.75     50.10 o 
  10  17   3      259.52      206.92     45.34 o 
  11  17   3      132.76       88.67     54.19 o 
 -11  18   3     4741.56     4747.16    144.18 o 
 -10  18   3     2454.34     2350.92    106.50 o 
  -9  18   3     3521.57     3455.44    159.98 o 
  -8  18   3       28.68       55.56     39.46 o 
  -7  18   3     5180.51     5478.36    153.62 o 
  -6  18   3      345.68      250.40     40.91 o 
  -5  18   3    19763.13    18807.32    393.15 o 
  -4  18   3      765.59      697.75     73.76 o 
  -3  18   3    24463.10    23551.88    444.27 o 
  -2  18   3    12996.13    12312.12    231.75 o 
  -1  18   3     1119.25     1042.33     47.81 o 
   0  18   3     9121.41     8944.62    167.13 o 
   1  18   3     2796.78     2508.01     63.80 o 
   2  18   3     1734.16     1831.05     49.99 o 
   3  18   3      394.21      456.04     32.19 o 
   4  18   3    26629.58    26530.79    455.06 o 
   5  18   3      608.00      757.31     56.62 o 
   6  18   3     1208.04     1471.91    112.48 o 
   7  18   3      672.49      622.82     57.02 o 
   8  18   3      395.42      472.93     56.55 o 
   9  18   3     2374.15     2397.87     89.79 o 
  10  18   3     1271.90     1415.59     92.77 o 
  11  18   3     3509.87     3625.51    121.83 o 
 -11  19   3      471.99      566.62     58.40 o 
 -10  19   3      185.68      200.10     72.72 o 
  -9  19   3      209.40      151.18     48.86 o 
  -8  19   3      217.34      302.31     93.79 o 
  -7  19   3      872.94      956.07     83.43 o 
  -6  19   3      254.13      196.03     55.83 o 
  -5  19   3     2230.57     2157.36     83.32 o 
  -4  19   3      373.74      406.39     41.49 o 
  -3  19   3     2102.04     2090.10     72.70 o 
  -2  19   3        2.00       -6.96     22.76 o 
  -1  19   3      144.26      164.10     28.60 o 
   0  19   3     4072.71     4018.24     90.05 o 
   1  19   3     6518.87     6655.74    158.41 o 
   2  19   3     8272.12     7860.19    142.20 o 
   3  19   3      425.08      445.68     34.31 o 
   4  19   3      728.96      759.87     55.77 o 
   5  19   3     1128.07     1055.26     63.59 o 
   6  19   3     3977.40     4025.79    126.77 o 
   7  19   3     3641.49     3353.86    127.40 o 
   8  19   3      249.90      253.81     72.19 o 
   9  19   3      147.87       94.00     50.57 o 
  10  19   3       40.97        2.61     41.70 o 
  11  19   3      409.78      442.68     57.27 o 
 -11  20   3      742.37      716.86     75.04 o 
 -10  20   3     1124.42     1161.09     83.65 o 
  -9  20   3     1047.18     1001.12    121.30 o 
  -8  20   3      575.18      498.41     58.63 o 
  -7  20   3     2253.78     2035.94     89.40 o 
  -6  20   3    14036.79    13625.43    306.71 o 
  -5  20   3     5199.83     4977.95    137.97 o 
  -4  20   3     3806.87     4042.35    117.47 o 
  -3  20   3       10.32       12.04     31.02 o 
  -2  20   3    22441.79    23011.38    358.26 o 
  -1  20   3     7752.02     7331.95    183.91 o 
   0  20   3    40672.68    39797.36    663.02 o 
   1  20   3     4337.23     4143.32     92.46 o 
   2  20   3    16716.57    16908.89    276.49 o 
   3  20   3     3269.62     3426.79     79.28 o 
   4  20   3    32746.26    32743.26    654.30 o 
   5  20   3        4.35      -18.19     35.82 o 
   6  20   3    11801.95    11570.23    271.79 o 
   7  20   3      815.37      798.58     63.85 o 
   8  20   3     9004.28     9091.89    235.61 o 
   9  20   3     7728.34     7628.28    212.56 o 
  10  20   3     1884.17     1784.26     86.60 o 
 -11  21   3     1991.30     2103.55    110.94 o 
 -10  21   3     4538.59     4732.31    188.96 o 
  -9  21   3      110.79       91.21     51.98 o 
  -8  21   3      630.40      569.74     61.64 o 
  -7  21   3     2110.52     2149.69     94.35 o 
  -6  21   3       48.82       -6.19     38.74 o 
  -5  21   3     6187.28     6549.36    170.70 o 
  -4  21   3     8237.56     8070.53    194.75 o 
  -3  21   3      128.69      104.09     33.44 o 
  -2  21   3       23.73       82.18     30.09 o 
  -1  21   3      139.37      203.32     30.79 o 
   0  21   3     2139.13     2415.43     84.96 o 
   1  21   3     3400.18     3218.67     74.66 o 
   2  21   3     1913.14     1994.01     56.97 o 
   3  21   3      527.25      515.09     33.26 o 
   4  21   3       63.95      162.41     55.67 o 
   5  21   3     1149.25     1231.06     70.71 o 
   6  21   3       71.01      -17.23     43.36 o 
   7  21   3     2172.51     2137.70    113.04 o 
   8  21   3      193.05      154.75     54.32 o 
   9  21   3      398.26      445.99     62.10 o 
  10  21   3      221.13      184.31     47.58 o 
 -11  22   3     4983.10     5278.63    176.68 o 
 -10  22   3     7119.96     7177.60    236.74 o 
  -9  22   3    10899.87    10337.95    264.48 o 
  -8  22   3     1825.90     1908.89     93.31 o 
  -7  22   3     2087.02     2038.33     92.96 o 
  -6  22   3     1235.92     1146.01     68.03 o 
  -5  22   3    13089.20    12731.13    287.27 o 
  -4  22   3      815.21      793.49     57.36 o 
  -3  22   3    20515.38    19833.79    369.36 o 
  -2  22   3    10446.95    10192.97    173.59 o 
  -1  22   3     2759.00     2721.65     77.66 o 
   0  22   3     2975.69     2888.52     94.58 o 
   1  22   3     3113.65     3025.72    109.48 o 
   2  22   3        1.44       41.06     25.88 o 
   3  22   3     3620.72     3652.17     85.55 o 
   4  22   3    10781.46    10560.33    248.62 o 
   5  22   3     4020.79     4045.87    128.04 o 
   6  22   3      144.32      113.32     45.18 o 
   7  22   3      235.29      145.74     47.48 o 
   8  22   3      178.42      101.56     43.07 o 
   9  22   3      356.96      361.13     64.93 o 
  10  22   3     1049.03     1153.92     75.78 o 
 -10  23   3       79.09       65.30     73.41 o 
  -9  23   3        2.81        2.20     47.68 o 
  -8  23   3     2643.45     2498.50    107.99 o 
  -7  23   3     6828.68     6479.12    181.86 o 
  -6  23   3     1677.14     1589.23     82.32 o 
  -5  23   3     6955.54     6981.10    182.43 o 
  -4  23   3     1290.90     1310.43     65.35 o 
  -3  23   3     9469.74     9477.78    199.28 o 
  -2  23   3      165.13      194.03     29.34 o 
  -1  23   3     4869.02     4474.91    109.65 o 
   0  23   3      155.44      201.19     32.25 o 
   1  23   3    27086.29    26522.52    452.99 o 
   2  23   3       55.80       53.59     23.34 o 
   3  23   3     3630.31     3470.86     83.82 o 
   4  23   3        5.45       39.59     41.35 o 
   5  23   3    12018.41    12066.09    282.34 o 
   6  23   3      423.48      373.78     53.63 o 
   7  23   3     5811.80     5556.20    166.97 o 
   8  23   3     2547.39     2521.55    111.96 o 
   9  23   3      961.05     1055.01     84.84 o 
  10  23   3      295.22      269.25     51.95 o 
 -10  24   3      118.75      190.76     96.46 o 
  -9  24   3      220.48      215.95     64.44 o 
  -8  24   3     2402.23     2269.71    109.86 o 
  -7  24   3     4423.12     4292.18    140.02 o 
  -6  24   3    14782.45    14231.67    325.15 o 
  -5  24   3     1861.01     1808.64     84.52 o 
  -4  24   3     7371.59     7163.74    164.42 o 
  -3  24   3     4997.84     4823.25    122.78 o 
  -2  24   3    17406.40    16882.17    281.23 o 
  -1  24   3     2538.02     2593.29     82.12 o 
   0  24   3    26928.20    26391.39    503.37 o 
   1  24   3       50.76      384.86     64.38 o 
   2  24   3     6950.75     6829.93    137.54 o 
   3  24   3     5308.87     5142.48    122.55 o 
   4  24   3    35341.34    34274.44    691.66 o 
   5  24   3      603.45      646.71     73.36 o 
   6  24   3    24676.58    23990.75    517.24 o 
   7  24   3     4971.74     4847.57    154.08 o 
   8  24   3     3859.64     3765.72    204.39 o 
   9  24   3     2171.50     2325.93    119.49 o 
  10  24   3     3924.83     3964.52    150.74 o 
 -10  25   3     2530.96     2393.83    137.56 o 
  -9  25   3     1086.92     1283.09    178.65 o 
  -8  25   3     5921.79     5769.44    175.92 o 
  -7  25   3     3594.18     3537.85    127.30 o 
  -6  25   3     1306.28     1464.22     79.90 o 
  -5  25   3     1314.55     1287.21     76.68 o 
  -4  25   3    11924.24    12039.12    248.49 o 
  -3  25   3     4195.37     4201.80    113.89 o 
  -2  25   3     3019.81     3521.85    145.08 o 
  -1  25   3     1858.74     1868.14     71.26 o 
   0  25   3     6311.91     6944.46    198.53 o 
   1  25   3     1465.13     1463.93     51.81 o 
   2  25   3     3751.20     3816.54     92.92 o 
   3  25   3        4.07       28.62     28.64 o 
   4  25   3      496.12      610.01     80.31 o 
   5  25   3     9184.48     9266.64    233.87 o 
   6  25   3      309.74      383.11     57.37 o 
   7  25   3     1711.26     1688.21     91.82 o 
   8  25   3       10.64        0.75     59.19 o 
   9  25   3     1370.85     1329.07    123.31 o 
 -10  26   3     3873.79     3945.35    156.58 o 
  -9  26   3    10057.12    10011.38    264.64 o 
  -8  26   3     4424.91     4315.21    155.02 o 
  -7  26   3     9376.94     9229.69    239.50 o 
  -6  26   3     1195.52     1085.48     93.64 o 
  -5  26   3    16914.11    16623.02    368.62 o 
  -4  26   3     8648.14     9029.05    199.24 o 
  -3  26   3    15511.04    15210.11    289.97 o 
  -2  26   3      147.81      138.47     35.13 o 
  -1  26   3    15789.46    15261.42    311.62 o 
   0  26   3     2560.22     3002.73    111.35 o 
   1  26   3      536.38      602.14     53.26 o 
   2  26   3     1513.21     1605.68     59.23 o 
   3  26   3      932.46      831.18     65.37 o 
   4  26   3        4.68       34.22     60.62 o 
   5  26   3        7.09       69.41     53.79 o 
   6  26   3       41.31      -28.02     41.18 o 
   7  26   3       53.02       47.24     48.89 o 
   8  26   3     2374.52     2102.99    104.58 o 
   9  26   3      797.32      976.65     84.80 o 
  -9  27   3       18.22       38.35     55.72 o 
  -8  27   3      936.72      815.99     76.81 o 
  -7  27   3     3737.66     3542.67    128.68 o 
  -6  27   3      420.71      466.98     61.09 o 
  -5  27   3     1493.92     1625.15     85.15 o 
  -4  27   3      732.57      925.30     63.16 o 
  -3  27   3     7997.88     7922.60    175.53 o 
  -2  27   3       30.74      -33.78     31.99 o 
  -1  27   3     8118.35     8494.05    193.25 o 
   0  27   3     1306.13     1390.44     64.79 o 
   1  27   3    19658.27    19372.05    332.81 o 
   2  27   3      140.65       94.47     31.25 o 
   3  27   3    13120.88    12873.29    298.29 o 
   4  27   3    10155.47    10010.42    248.29 o 
   5  27   3    13495.65    13113.82    309.26 o 
   6  27   3      273.52      283.37     54.57 o 
   7  27   3     5767.41     5444.97    171.23 o 
   8  27   3     1744.14     1702.82     98.04 o 
   9  27   3     5767.30     5901.62    190.32 o 
  -9  28   3       55.78        5.06     55.47 o 
  -8  28   3      294.37      260.29     61.28 o 
  -7  28   3       55.29       89.01     83.45 o 
  -6  28   3     6981.88     6624.50    188.13 o 
  -5  28   3      263.62      346.02     82.06 o 
  -4  28   3     9130.15     8613.41    196.73 o 
  -3  28   3      116.34      145.90     44.24 o 
  -2  28   3     9601.81     9684.27    200.96 o 
  -1  28   3     1911.26     2111.15     80.50 o 
   0  28   3     9324.32     9510.18    212.80 o 
   1  28   3        2.75      547.47     95.39 o 
   2  28   3     9737.51     9981.56    253.06 o 
   3  28   3     5956.76     5899.55    168.92 o 
   4  28   3    19366.93    19596.67    430.89 o 
   5  28   3     1313.40     1269.93     78.86 o 
   6  28   3    13348.63    12783.70    310.33 o 
   7  28   3     1074.13      984.85     81.56 o 
   8  28   3     5919.62     5706.39    183.19 o 
   9  28   3     2015.87     1921.46    109.67 o 
  -9  29   3     1475.45     1467.27     99.02 o 
  -8  29   3     9038.92     8654.07    260.03 o 
  -7  29   3     1625.09     1609.23     93.50 o 
  -6  29   3     5183.63     5260.92    163.80 o 
  -5  29   3     3168.74     3183.07    119.47 o 
  -4  29   3     4563.25     4915.78    131.46 o 
  -3  29   3     2590.40     2757.60     93.68 o 
  -2  29   3     7957.12     8062.50    176.03 o 
  -1  29   3      492.34      639.76     74.88 o 
   0  29   3      803.95     1100.96     62.43 o 
   1  29   3      205.68      330.91     67.44 o 
   2  29   3     2348.44     2561.75     77.47 o 
   3  29   3      245.54      241.88     77.86 o 
   4  29   3     1545.02     1703.59     97.31 o 
   5  29   3       50.43      -13.61     60.50 o 
   6  29   3       63.07      146.40     53.38 o 
   7  29   3     2818.41     2716.25    120.58 o 
   8  29   3       38.22       70.00    104.18 o 
  -9  30   3     2458.33     2486.14    123.80 o 
  -8  30   3     1586.97     1797.15    107.92 o 
  -7  30   3     4673.37     4518.57    154.81 o 
  -6  30   3      776.29      764.98     72.03 o 
  -5  30   3    12654.07    11882.34    287.96 o 
  -4  30   3      953.11     1056.27     74.37 o 
  -3  30   3     3860.79     4310.74    194.12 o 
  -2  30   3       28.30      195.73     75.96 o 
  -1  30   3      864.99      984.58     60.75 o 
   0  30   3      356.51      402.58     49.23 o 
   1  30   3     5266.07     5092.63    132.81 o 
   2  30   3     1933.89     1953.16     69.22 o 
   3  30   3      858.86      826.97     70.76 o 
   4  30   3      136.59      115.07     53.05 o 
   5  30   3       16.35      -54.26     47.32 o 
   6  30   3      469.46      366.78     63.56 o 
   7  30   3      248.36      119.37     54.95 o 
   8  30   3     1161.95     1026.43     89.94 o 
  -8  31   3     2270.91     2289.76    117.22 o 
  -7  31   3       26.10      -39.23     62.54 o 
  -6  31   3      106.91      240.45     60.54 o 
  -5  31   3     4124.98     4035.06    137.65 o 
  -4  31   3        1.50       42.72     51.35 o 
  -3  31   3     4925.13     5072.54    156.32 o 
  -2  31   3     1104.73     1050.92     99.06 o 
  -1  31   3    14370.55    14483.46    307.30 o 
   0  31   3      154.36      103.72     68.10 o 
   1  31   3    11279.84    11844.79    250.38 o 
   2  31   3       44.03      -31.34     47.25 o 
   3  31   3     7561.76     7645.68    208.13 o 
   4  31   3      414.40      439.00     63.23 o 
   5  31   3     4494.69     4365.02    208.73 o 
   6  31   3     3745.48     3803.91    142.70 o 
   7  31   3     5602.18     5632.96    182.67 o 
   8  31   3      710.99      733.14     82.60 o 
  -8  32   3        1.81      -18.95     57.71 o 
  -7  32   3       25.68       -5.49     62.90 o 
  -6  32   3      718.64      696.58     72.98 o 
  -5  32   3      655.06      576.35     64.98 o 
  -4  32   3       68.64       94.21    123.35 o 
  -3  32   3       24.85      255.47     57.75 o 
  -2  32   3     2021.35     2280.96     84.83 o 
   0  32   3     3948.73     4268.98    128.90 o 
   1  32   3      999.81     1368.35    101.69 o 
   2  32   3     4820.08     5081.08    158.69 o 
   3  32   3      692.71      715.54     70.84 o 
   4  32   3     2104.23     2149.90    136.27 o 
   5  32   3      512.74      636.78    184.25 o 
   6  32   3     6938.78     6763.51    230.09 o 
   7  32   3      187.47      327.22    118.57 o 
  -7  33   3       26.13      -21.13     54.04 o 
  -6  33   3     4733.81     4982.56    161.53 o 
  -5  33   3     2412.77     2328.73    106.81 o 
  -4  33   3      905.47     1019.02     96.40 o 
  -3  33   3      650.58      801.57     81.53 o 
  -2  33   3     8100.67     8493.49    190.67 o 
  -1  33   3     1756.62     1857.47    106.39 o 
   0  33   3     1008.06     1115.89     88.63 o 
   1  33   3     1082.36     1309.76     72.82 o 
   2  33   3     3695.10     4009.45    225.33 o 
   3  33   3     1112.28     1134.12     84.01 o 
   4  33   3      392.38      433.01     90.59 o 
   5  33   3     3073.91     2836.46    121.70 o 
   6  33   3      564.66      580.36     74.44 o 
   7  33   3       90.94       19.96     60.86 o 
  -7  34   3      576.41      344.80    149.58 o 
  -6  34   3       74.19       88.77    122.12 o 
  -5  34   3     2986.90     3175.35    126.73 o 
  -4  34   3        4.01       30.99     93.37 o 
  -3  34   3      479.68      528.13    106.84 o 
  -2  34   3       93.09      351.27     67.98 o 
  -1  34   3      119.32      270.12     76.53 o 
   0  34   3      289.72      345.67     51.99 o 
   1  34   3     1468.31     1598.84     80.10 o 
   2  34   3     1473.01     1385.09    108.44 o 
   3  34   3      801.29      852.17    151.05 o 
   4  34   3      411.67      379.76     65.53 o 
   5  34   3        4.42        0.22     55.69 o 
   6  34   3        1.26        6.31     58.35 o 
  -6  35   3     1752.91     1675.35    123.16 o 
  -5  35   3      138.12      121.01    125.67 o 
  -4  35   3     3851.84     3781.46    164.07 o 
  -3  35   3      520.62      691.20     86.28 o 
  -2  35   3      555.52      707.00     84.12 o 
  -1  35   3     5399.95     5743.52    153.41 o 
   0  35   3      176.29      278.87    135.04 o 
   1  35   3     2843.31     2903.83    126.23 o 
   2  35   3      121.61       98.37    165.73 o 
   3  35   3     6383.57     6692.58    198.11 o 
   4  35   3      520.99      627.31     77.64 o 
   5  35   3      670.03      863.26     83.38 o 
   6  35   3     2200.04     2238.10    120.46 o 
  -6  36   3       69.63      133.79    137.09 o 
  -5  36   3     2922.39     2893.11    126.07 o 
  -4  36   3       67.52      299.53    162.38 o 
  -3  36   3        5.05       18.91    148.00 o 
  -2  36   3        9.69       -6.15     44.33 o 
  -1  36   3      430.25      659.65    106.99 o 
   0  36   3      431.92      698.21    191.35 o 
   1  36   3       18.33      210.48    164.90 o 
   2  36   3       39.41      206.82    179.34 o 
   3  36   3       31.47      180.67    138.72 o 
   4  36   3     1369.13     1312.86     94.74 o 
   5  36   3      170.92      215.12    125.04 o 
  -5  37   3       63.23      224.40    146.45 o 
  -4  37   3      257.60      220.98     75.14 o 
  -3  37   3     3500.87     3822.96    230.39 o 
  -2  37   3     3208.82     3427.52    148.41 o 
  -1  37   3     2179.84     2418.19     99.65 o 
   0  37   3      204.43      174.95     51.91 o 
   1  37   3     6466.88     6509.30    236.05 o 
   2  37   3       15.02      106.22     78.22 o 
   3  37   3     1433.08     1584.06    124.55 o 
   4  37   3      116.49      172.32     64.29 o 
   5  37   3     3122.83     2890.75    194.42 o 
  -5  38   3      102.67      302.07    174.95 o 
  -4  38   3      308.45      231.75     76.56 o 
  -3  38   3       54.85      210.64     78.77 o 
  -2  38   3     1509.35     1594.82    118.58 o 
  -1  38   3      132.60      228.02    109.09 o 
   0  38   3     1737.96     1842.06     90.81 o 
   1  38   3       24.97      207.21    187.29 o 
   2  38   3      197.53      232.39    173.79 o 
   3  38   3      825.99     1064.71    238.33 o 
   4  38   3      466.03      492.40     91.49 o 
  -4  39   3     3476.06     3454.16    173.90 o 
  -3  39   3        0.33      -93.81     66.25 o 
  -2  39   3     1099.20     1384.51    124.95 o 
  -1  39   3        1.45      -88.71     73.69 o 
   0  39   3      597.77      672.89    148.31 o 
   1  39   3     1035.64     1119.63    111.81 o 
   2  39   3     1028.18     1104.41    114.81 o 
   3  39   3      315.49      238.19     93.69 o 
  -3  40   3      245.45      150.90    149.99 o 
  -2  40   3     1324.64     1545.62    120.68 o 
  -1  40   3      372.56      484.42     97.20 o 
   0  40   3     2432.61     2558.25    202.63 o 
   1  40   3     1232.78     1320.09    121.81 o 
   2  40   3     1444.68     1384.33    137.74 o 
  -1  41   3     3753.51     4045.82    141.01 o 
   0  41   3        0.07      -67.16     82.20 o 
 -13   0   4      727.23      779.93    121.09 o 
 -12   0   4    23316.99    25304.54   1028.30 o 
 -11   0   4       14.22      -90.96     60.64 o 
 -10   0   4    28994.60    30418.56   1242.39 o 
  -9   0   4      948.31      941.39     62.70 o 
  -8   0   4    14346.67    14905.38    418.86 o 
  -7   0   4     7658.68     7976.19    298.85 o 
  -6   0   4    26253.67    25769.26    690.95 o 
  -5   0   4     2452.27     2346.81     78.93 o 
  -4   0   4    16767.61    16934.52    410.43 o 
  -3   0   4    61757.94    67007.40   4446.09 o 
  -2   0   4     7653.14     9079.78   1325.01 o 
   0   0   4      401.60      491.85     36.26 o 
   1   0   4   144939.44   158529.36   4136.49 o 
   2   0   4     6195.19     6482.93    179.38 o 
   3   0   4     2561.52     2349.51     73.52 o 
   4   0   4     1943.72     2133.11     60.68 o 
   5   0   4     2516.76     2529.21     76.12 o 
   6   0   4       10.24       42.47     21.47 o 
   7   0   4    25518.10    26309.92    591.15 o 
   8   0   4     6593.14     6065.89    293.21 o 
   9   0   4     7768.22     8385.53    388.37 o 
  10   0   4     2971.14     2983.23    194.40 o 
  11   0   4     2901.69     2779.30    192.54 o 
  12   0   4       13.09      -81.59     65.63 o 
 -13   1   4     1304.49     1630.18    112.26 o 
 -12   1   4       16.01       19.72     50.71 o 
 -11   1   4     5050.64     4873.85    184.36 o 
 -10   1   4     6589.06     6706.23    180.33 o 
  -9   1   4     6068.21     6185.58    140.15 o 
  -8   1   4      177.05      162.16     25.10 o 
  -7   1   4     4483.34     4002.86     99.18 o 
  -6   1   4     6819.59     6734.57    141.02 o 
  -5   1   4     1299.17     1340.15     47.19 o 
  -4   1   4     3462.68     3107.85     74.85 o 
  -3   1   4    47162.79    46851.19   1089.00 o 
  -2   1   4      417.66      683.60    101.57 o 
  -1   1   4     2742.59     2529.72     97.65 o 
   0   1   4     1561.34     1738.96     36.80 o 
   1   1   4    90798.92    96170.97   1777.21 o 
   2   1   4     9302.75     9822.54    218.77 o 
   3   1   4    23539.87    24881.98    337.93 o 
   4   1   4     2392.77     2461.34     48.61 o 
   5   1   4    18687.20    19425.15    290.13 o 
   6   1   4    11688.98    12614.67    208.27 o 
   7   1   4       34.66       40.95     22.69 o 
   8   1   4     2347.00     2178.07    148.22 o 
   9   1   4     5407.47     5576.90    390.62 o 
  10   1   4     3002.06     3027.43    138.16 o 
  11   1   4     2530.38     2697.54    133.87 o 
  12   1   4      621.85      511.00     74.22 o 
 -13   2   4      508.05      571.10     75.50 o 
 -12   2   4      456.06      454.79     69.47 o 
 -11   2   4     1063.53     1087.82     87.47 o 
 -10   2   4     2100.20     2212.37     85.46 o 
  -9   2   4    10572.13    10973.15    227.84 o 
  -8   2   4    14594.29    14420.28    287.14 o 
  -7   2   4    16529.00    16121.75    314.85 o 
  -6   2   4     5257.85     5563.50    119.97 o 
  -5   2   4    38698.82    38414.55    721.47 o 
  -4   2   4    29949.95    29589.49    673.59 o 
  -3   2   4    85857.75    83537.97   1901.79 o 
  -2   2   4   184382.89   201369.81  18003.05 o 
  -1   2   4   221053.45   221984.61   6411.19 o 
   0   2   4    29529.81    31209.78    502.72 o 
   1   2   4    41166.55    43441.67    868.93 o 
   2   2   4   154041.52   151424.86   5172.67 o 
   3   2   4    68028.41    74508.19   1047.99 o 
   4   2   4    27560.95    26738.76    388.39 o 
   5   2   4      229.22      200.76     22.65 o 
   6   2   4    15389.61    15094.29    233.11 o 
   7   2   4       51.93       77.69     20.90 o 
   8   2   4    37687.89    37869.49    731.63 o 
   9   2   4      409.40      362.24     57.27 o 
  10   2   4    12638.92    13223.87    450.51 o 
  11   2   4       81.53       69.57     47.91 o 
  12   2   4     1651.38     1674.60    115.29 o 
 -13   3   4     4049.69     4068.14    177.64 o 
 -12   3   4      244.83      256.46     57.77 o 
 -11   3   4     4214.03     4227.22    166.95 o 
 -10   3   4      338.75      343.27     43.04 o 
  -9   3   4     3902.41     4145.29    103.01 o 
  -8   3   4     1418.66     1495.47     52.33 o 
  -7   3   4    25521.01    25923.06    493.57 o 
  -6   3   4     1447.00     1490.78     45.74 o 
  -5   3   4     2825.12     2585.92     77.31 o 
  -4   3   4      397.56      425.54     30.18 o 
  -3   3   4    37091.72    36631.53    879.04 o 
  -2   3   4    17543.45    18166.16    384.42 o 
  -1   3   4    42317.05    43595.76   1323.29 o 
   0   3   4     7946.03     8477.70    199.21 o 
   1   3   4      787.75      963.30     55.10 o 
   2   3   4    82195.83    85257.63   1849.34 o 
   3   3   4     4520.68     4573.69     84.49 o 
   4   3   4     4665.05     4851.46     82.14 o 
   5   3   4    17621.94    18200.93    272.79 o 
   6   3   4     1666.86     1718.08     42.47 o 
   7   3   4     1627.76     1949.98    159.34 o 
   8   3   4     4658.44     4929.78    124.85 o 
   9   3   4     8120.93     8040.19    264.63 o 
  10   3   4     5122.13     5217.34    197.66 o 
  11   3   4     1275.17     1253.66    189.99 o 
  12   3   4      202.89       61.19     75.94 o 
 -13   4   4      233.55      358.91     68.83 o 
 -12   4   4    19188.06    19336.07    571.34 o 
 -11   4   4     2225.25     1986.26    108.63 o 
 -10   4   4    13098.26    13160.96    317.40 o 
  -9   4   4      310.93      255.78     31.04 o 
  -8   4   4    12703.97    13298.92    266.85 o 
  -7   4   4    10462.37    10536.52    213.59 o 
  -6   4   4    13246.44    12756.95    288.74 o 
  -5   4   4    30204.87    31114.94    681.62 o 
  -4   4   4       20.00       -1.11     17.66 o 
  -3   4   4      353.13      335.60     41.55 o 
  -2   4   4      142.16      139.39     28.45 o 
  -1   4   4     6711.83     6906.45    111.96 o 
   0   4   4    24754.79    24486.42    792.97 o 
   1   4   4     4808.17     4886.78    122.09 o 
   2   4   4     1569.21     1397.88     47.61 o 
   3   4   4     1408.48     1348.20     41.51 o 
   4   4   4    11383.20    12780.30    193.63 o 
   5   4   4    10813.69    11972.35    185.53 o 
   6   4   4       42.58       32.69     15.11 o 
   7   4   4    21941.10    22447.06    408.66 o 
   8   4   4     4608.92     4773.46    122.24 o 
   9   4   4     9660.72     9982.96    319.73 o 
  10   4   4     4691.00     4582.05    180.48 o 
  11   4   4     4128.54     4252.61    214.89 o 
  12   4   4       10.01      -49.69     48.40 o 
 -12   5   4        7.64       24.28     47.64 o 
 -11   5   4      526.86      484.16     64.37 o 
 -10   5   4     4082.05     4115.77    126.08 o 
  -9   5   4     2751.05     2618.17    105.68 o 
  -8   5   4     3418.83     3339.70     85.75 o 
  -7   5   4     3897.57     3863.99     92.02 o 
  -6   5   4     1157.92     1189.74     50.41 o 
  -5   5   4      256.65      277.59     40.77 o 
  -4   5   4    18734.54    18264.67    340.49 o 
  -3   5   4    11840.31    11527.90    290.10 o 
  -2   5   4      366.33      364.38     21.07 o 
  -1   5   4    30408.91    32209.14    854.19 o 
   0   5   4     2309.21     2227.97     98.58 o 
   1   5   4    36981.04    38013.25    765.86 o 
   2   5   4    54541.71    55487.22    983.65 o 
   3   5   4    22165.34    22533.80    391.42 o 
   4   5   4     3441.50     4012.11    101.28 o 
   5   5   4     4348.91     4229.24     82.44 o 
   6   5   4      360.39      327.84     20.70 o 
   7   5   4     3778.79     3897.44     98.23 o 
   8   5   4      249.94      236.82     44.01 o 
   9   5   4     1410.05     1496.54    214.05 o 
  10   5   4        1.42      -17.29     44.27 o 
  11   5   4     1484.63     1440.22    100.08 o 
  12   5   4       13.44        3.17     49.65 o 
 -12   6   4      991.41      893.14     85.66 o 
 -11   6   4     1126.29     1206.30     69.47 o 
 -10   6   4      340.66      315.23     43.52 o 
  -9   6   4     9158.26     9263.35    231.38 o 
  -8   6   4     4409.59     4393.55    111.08 o 
  -7   6   4     5633.24     5506.95    139.81 o 
  -6   6   4       79.21       74.62     21.34 o 
  -5   6   4    16027.83    15630.23    325.26 o 
  -4   6   4     8613.32     8045.11    183.14 o 
  -3   6   4    36659.88    36604.93    658.89 o 
  -2   6   4    93602.98    97340.81   1619.21 o 
  -1   6   4    27383.10    29312.60    764.27 o 
   0   6   4     3438.84     3295.92     91.71 o 
   1   6   4      563.03      725.00     28.69 o 
   2   6   4    36487.41    35681.54    528.99 o 
   3   6   4     9257.01     9111.91    193.66 o 
   4   6   4    30306.60    29710.09    514.69 o 
   5   6   4      369.21      392.07     47.48 o 
   6   6   4     4828.07     4850.67    110.87 o 
   7   6   4     1184.93     1217.50     50.98 o 
   8   6   4    14091.67    14538.43    284.24 o 
   9   6   4       81.44       96.40     85.41 o 
  10   6   4     4171.46     4186.58    169.49 o 
  11   6   4     3287.23     3074.17    145.17 o 
  12   6   4      798.66      786.83     87.76 o 
 -12   7   4      219.54      177.10     54.80 o 
 -11   7   4      772.52      852.37     62.04 o 
 -10   7   4     5466.95     5728.30    162.21 o 
  -9   7   4     1221.45     1229.72     61.56 o 
  -8   7   4     1945.18     1900.99     59.97 o 
  -7   7   4     4255.38     4253.42    106.53 o 
  -6   7   4     4553.41     4426.80    113.37 o 
  -5   7   4     4842.55     4942.78    122.92 o 
  -4   7   4    13487.72    13835.24    318.59 o 
  -3   7   4     4526.32     4632.38    130.08 o 
  -2   7   4    10978.56    11369.56    206.97 o 
  -1   7   4    43472.33    47339.53   1115.50 o 
   0   7   4     5955.19     6015.87    148.60 o 
   1   7   4      982.76     1030.20     34.13 o 
   2   7   4      203.88      223.55     28.17 o 
   3   7   4    17542.94    18929.87    354.38 o 
   4   7   4    34407.65    37063.94    714.23 o 
   5   7   4      378.84      374.39     33.40 o 
   6   7   4     4007.79     3940.35     98.02 o 
   7   7   4     1429.30     1456.44     81.18 o 
   8   7   4     8240.89     8317.37    180.05 o 
   9   7   4     1263.58     1250.56    114.97 o 
  10   7   4     2332.82     2742.27    419.27 o 
  11   7   4      604.72      533.68    100.00 o 
  12   7   4      708.93      541.41     76.91 o 
 -12   8   4     3571.03     3913.49    169.00 o 
 -11   8   4      240.35      184.73     40.82 o 
 -10   8   4     5020.68     4871.00    145.04 o 
  -9   8   4     1627.62     1765.74    124.53 o 
  -8   8   4     2327.41     2345.96     73.46 o 
  -7   8   4     3723.33     3599.81     87.60 o 
  -6   8   4     1166.59     1212.52     54.98 o 
  -5   8   4    17507.16    17381.18    322.04 o 
  -4   8   4      127.68      183.60     23.63 o 
  -3   8   4     5232.37     5454.26    142.26 o 
  -2   8   4       20.03      -30.11     24.92 o 
  -1   8   4    16946.20    16603.12    352.98 o 
   0   8   4    11801.90    12359.92    270.71 o 
   1   8   4     5199.43     5271.39     94.09 o 
   2   8   4    33911.24    34599.96    558.93 o 
   3   8   4       45.20       84.69     28.07 o 
   4   8   4     5222.40     5070.15    124.67 o 
   5   8   4        1.09       -3.92     29.83 o 
   6   8   4     1286.30     1340.38     55.47 o 
   7   8   4        9.41      -17.37     24.34 o 
   8   8   4      413.14      431.48     41.28 o 
   9   8   4     2543.97     2593.95     85.99 o 
  10   8   4      278.58      238.27     53.84 o 
  11   8   4     4419.17     4515.75    186.61 o 
  12   8   4      330.81      270.05     65.74 o 
 -12   9   4       57.34       55.44     47.65 o 
 -11   9   4     3947.32     3870.95    127.40 o 
 -10   9   4     5696.49     5859.88    165.74 o 
  -9   9   4       28.88       22.06     37.44 o 
  -8   9   4     2711.59     2720.83     81.73 o 
  -7   9   4     7126.27     6919.62    142.02 o 
  -6   9   4     1014.93     1033.24     51.36 o 
  -5   9   4     3387.24     3499.12     89.17 o 
  -4   9   4    52918.94    52847.25   1135.30 o 
  -3   9   4      200.27      216.43     24.01 o 
  -2   9   4     5219.43     5577.29    115.65 o 
  -1   9   4      638.55      577.82     56.77 o 
   0   9   4     4915.74     4685.00    138.36 o 
   1   9   4      504.99      489.11     22.46 o 
   2   9   4      795.30      829.05     36.49 o 
   3   9   4    26693.49    27101.49    560.18 o 
   4   9   4       30.34       48.92     23.85 o 
   5   9   4    14916.42    15170.66    319.05 o 
   6   9   4      226.29      229.64     28.48 o 
   7   9   4     3154.42     2951.62     84.47 o 
   8   9   4      364.25      412.61     47.02 o 
   9   9   4      997.42      992.46     57.00 o 
  10   9   4     5017.20     4705.29    185.76 o 
  11   9   4      791.75      886.18     86.93 o 
  12   9   4      309.20      293.85     69.03 o 
 -12  10   4     3610.60     3714.41    163.86 o 
 -11  10   4       78.44       82.28     39.06 o 
 -10  10   4    12058.16    11895.10    293.49 o 
  -9  10   4      370.26      292.15     68.00 o 
  -8  10   4       24.26       68.65     31.97 o 
  -7  10   4     3943.21     4091.19    161.77 o 
  -6  10   4     1885.44     1776.89     64.99 o 
  -5  10   4     1337.37     1190.15     54.20 o 
  -4  10   4        0.36        5.84     20.94 o 
  -3  10   4    13749.09    13089.09    370.82 o 
  -2  10   4     1779.27     1935.03     52.70 o 
  -1  10   4     5555.15     6343.43    149.29 o 
   0  10   4     1484.61     1448.60     48.03 o 
   1  10   4      156.95      226.70     18.06 o 
   2  10   4      886.82      716.88     32.19 o 
   3  10   4       58.82      154.07     56.33 o 
   4  10   4    15034.66    14951.74    292.98 o 
   5  10   4     2616.68     2623.85     77.49 o 
   6  10   4     1751.70     1694.49     58.76 o 
   7  10   4     6701.80     6712.72    149.94 o 
   8  10   4     2244.63     2373.62     78.56 o 
   9  10   4      306.38      240.57     40.02 o 
  10  10   4     1374.60     1372.06    127.04 o 
  11  10   4     5366.60     5449.34    211.30 o 
  12  10   4       34.00       13.35     87.33 o 
 -12  11   4      299.74      305.08     63.40 o 
 -11  11   4       52.46       -3.22     38.26 o 
 -10  11   4     4351.07     4210.14    131.66 o 
  -9  11   4      450.40      393.91     51.69 o 
  -8  11   4     1019.09     1011.83     60.17 o 
  -7  11   4     2388.17     2295.39     91.08 o 
  -6  11   4    16121.73    15699.40    355.19 o 
  -5  11   4     1381.60     1382.64     60.33 o 
  -4  11   4    12827.80    12447.62    247.52 o 
  -3  11   4    16003.89    14943.11    434.15 o 
  -2  11   4    26465.26    26533.78    569.43 o 
  -1  11   4     7293.74     7168.30    144.63 o 
   0  11   4     6204.34     5575.50    146.16 o 
   1  11   4    51745.41    51607.94    793.99 o 
   2  11   4    11931.96    11955.81    185.81 o 
   3  11   4    13057.34    12520.32    247.28 o 
   4  11   4        4.70       18.96     23.56 o 
   5  11   4    27023.17    27615.07    519.67 o 
   6  11   4    13397.45    13545.47    296.34 o 
   7  11   4     5489.93     5342.41    127.83 o 
   8  11   4     3674.40     3693.38    103.20 o 
   9  11   4     2302.46     2336.52     95.42 o 
  10  11   4      668.50      531.79     66.35 o 
  11  11   4      159.36      122.49     54.68 o 
 -12  12   4       43.62       25.47     41.67 o 
 -11  12   4        2.60        1.16     36.27 o 
 -10  12   4        0.98       21.26     46.90 o 
  -9  12   4      938.43      848.77     66.13 o 
  -8  12   4       31.54      -44.36     33.40 o 
  -7  12   4    19702.28    19274.76    457.82 o 
  -6  12   4     6208.45     6070.03    144.53 o 
  -5  12   4      708.97      672.43     58.96 o 
  -4  12   4    16341.24    16445.05    317.92 o 
  -3  12   4    10731.98    10776.81    239.26 o 
  -2  12   4    11269.23    10796.26    205.43 o 
  -1  12   4    21633.68    21974.23    384.72 o 
   0  12   4     5927.84     5655.29    185.38 o 
   1  12   4      322.33      398.75     29.61 o 
   2  12   4    18788.50    18114.15    274.04 o 
   3  12   4    20820.90    21693.93    362.75 o 
   4  12   4     6542.31     6357.58    157.58 o 
   5  12   4     1117.25     1220.64     54.42 o 
   6  12   4    16952.77    17054.05    341.00 o 
   7  12   4     1154.72     1229.24     68.64 o 
   8  12   4     5626.65     5226.43    130.71 o 
   9  12   4        3.50       -8.21     33.70 o 
  10  12   4     2988.14     2965.30    121.93 o 
  11  12   4      214.88      170.06     57.35 o 
 -12  13   4        5.07        6.68     43.17 o 
 -11  13   4    14884.61    14770.95    361.96 o 
 -10  13   4     4982.26     4899.33    137.92 o 
  -9  13   4     4974.33     5237.19    155.37 o 
  -8  13   4     1973.02     1844.53     98.31 o 
  -7  13   4     4174.40     4163.96    122.48 o 
  -6  13   4      195.64      189.76     33.95 o 
  -5  13   4      913.68      881.84     48.39 o 
  -4  13   4    13305.01    12360.00    248.77 o 
  -3  13   4     5077.90     4834.85    155.96 o 
  -2  13   4       55.38       44.08     22.42 o 
  -1  13   4     2569.86     2838.81    112.75 o 
   0  13   4      146.73       81.14     18.25 o 
   1  13   4     3015.28     2953.79     59.97 o 
   2  13   4      555.28      654.83     31.45 o 
   3  13   4      982.54      929.85     28.64 o 
   4  13   4     7443.89     7344.99    171.64 o 
   5  13   4     2979.24     3084.63    103.08 o 
   6  13   4      159.50      216.20     46.04 o 
   7  13   4      464.20      453.60     55.25 o 
   8  13   4     6396.02     6374.19    152.10 o 
   9  13   4        2.17        2.46     36.39 o 
  10  13   4    12044.55    12593.32    268.79 o 
  11  13   4      333.07      387.80     70.50 o 
 -12  14   4     3658.79     3857.94    134.92 o 
 -11  14   4      236.40      281.99     47.21 o 
 -10  14   4     5741.90     5559.91    151.30 o 
  -9  14   4      149.10      307.82     65.84 o 
  -8  14   4     2647.04     2875.64    219.69 o 
  -7  14   4     2083.68     2003.97     82.17 o 
  -6  14   4     6699.34     6490.55    163.60 o 
  -5  14   4      336.28      279.98     34.61 o 
  -4  14   4     9674.53     9286.71    196.32 o 
  -3  14   4    22267.72    22581.37    595.13 o 
  -2  14   4     7919.62     7870.36    158.04 o 
  -1  14   4       42.97       84.01     50.37 o 
   0  14   4       14.88       -7.00     24.70 o 
   1  14   4    10545.42    10416.09    189.70 o 
   2  14   4     4643.87     4920.44     88.89 o 
   3  14   4      422.76      472.46     22.94 o 
   4  14   4        8.85       27.48     26.85 o 
   5  14   4    13437.91    13230.76    301.04 o 
   6  14   4      619.71      558.78     57.34 o 
   7  14   4    10183.40    10491.96    249.47 o 
   8  14   4     1354.29     1422.50     69.71 o 
   9  14   4      117.59      120.59     53.38 o 
  10  14   4        3.94       57.79     39.38 o 
  11  14   4     6661.27     7222.07    264.50 o 
 -12  15   4     1128.96     1027.82     76.44 o 
 -11  15   4      691.83      718.29     62.18 o 
 -10  15   4     5907.98     5905.98    186.87 o 
  -9  15   4      683.91      676.46     61.30 o 
  -8  15   4     4823.43     4406.32    163.18 o 
  -7  15   4      205.68      254.40     41.26 o 
  -6  15   4     8478.56     8355.53    199.80 o 
  -5  15   4    12558.74    11933.76    248.88 o 
  -4  15   4    13506.02    12602.70    255.14 o 
  -3  15   4    33287.28    31816.43    691.68 o 
  -2  15   4     2180.88     1744.53     58.36 o 
  -1  15   4    47671.59    47766.57    989.97 o 
   0  15   4    26354.61    24513.36    453.01 o 
   1  15   4    32689.73    31061.87    473.25 o 
   2  15   4     8327.46     8614.70    142.72 o 
   3  15   4    40997.41    40473.29    608.10 o 
   4  15   4       78.16      137.91     75.20 o 
   5  15   4    35079.89    33898.83    711.19 o 
   6  15   4     1271.21     1252.32     65.83 o 
   7  15   4    18920.34    18326.33    397.03 o 
   8  15   4     1233.79     1188.22     62.04 o 
   9  15   4     9982.97     9839.32    217.93 o 
  10  15   4     2147.00     2228.75     90.51 o 
  11  15   4     4016.73     4458.46    178.85 o 
 -12  16   4     1890.90     1968.71     96.73 o 
 -11  16   4      171.88      234.80     47.34 o 
 -10  16   4     4612.33     4583.69    148.83 o 
  -9  16   4      675.03      721.18     63.27 o 
  -8  16   4     1933.73     2053.49     89.61 o 
  -7  16   4    10792.17    10607.78    249.53 o 
  -6  16   4     5263.89     5046.81    137.45 o 
  -5  16   4      109.51      160.68     34.31 o 
  -4  16   4    15962.35    15477.45    306.62 o 
  -3  16   4      348.80      278.16     33.53 o 
  -2  16   4    19289.45    19495.86    377.46 o 
  -1  16   4     9696.42     9731.67    225.70 o 
   0  16   4    23355.89    22188.92    376.97 o 
   1  16   4      334.22      370.96     25.23 o 
   2  16   4    29256.07    29533.99    440.14 o 
   3  16   4    11930.91    11918.65    195.43 o 
   4  16   4    19685.11    20494.61    396.53 o 
   5  16   4     1389.48     1600.05     87.08 o 
   6  16   4     2902.63     2873.82    100.21 o 
   7  16   4      205.28      223.28     71.71 o 
   8  16   4     5382.22     5560.38    204.07 o 
   9  16   4     2203.30     2261.81    111.15 o 
  10  16   4     7167.25     7333.42    182.30 o 
  11  16   4        3.94      -19.02     51.93 o 
 -11  17   4     5783.24     5745.36    163.02 o 
 -10  17   4     3251.43     3209.64    122.81 o 
  -9  17   4    21649.42    21994.43    561.26 o 
  -8  17   4     1849.10     1819.22    120.81 o 
  -7  17   4    12591.51    12133.00    279.40 o 
  -6  17   4     4805.64     4461.99    128.15 o 
  -5  17   4     3945.12     3931.80    129.39 o 
  -4  17   4      502.52      350.10     37.64 o 
  -3  17   4     7421.97     7149.15    205.06 o 
  -2  17   4     2783.12     2781.37     77.53 o 
  -1  17   4     3804.76     3882.29    107.92 o 
   0  17   4     3248.84     3428.80     78.93 o 
   1  17   4        0.55      -38.91     29.09 o 
   2  17   4     1920.20     2044.51     50.27 o 
   3  17   4     3446.23     3592.49     74.33 o 
   4  17   4     9120.49     8632.20    189.76 o 
   5  17   4     2237.03     2135.03     83.32 o 
   6  17   4     4438.83     4347.11    144.26 o 
   7  17   4      678.08      914.45    131.04 o 
   8  17   4    11459.04    11224.81    273.09 o 
   9  17   4      205.75      126.71     46.75 o 
  10  17   4     8517.96     8687.73    206.76 o 
  11  17   4     1980.00     1966.60    117.63 o 
 -11  18   4      939.72      888.89     68.05 o 
 -10  18   4      979.62      935.54     75.93 o 
  -9  18   4      383.52      364.30     54.03 o 
  -8  18   4     9856.75     9731.86    241.04 o 
  -7  18   4      399.74      394.71     59.22 o 
  -6  18   4      691.96      627.06     53.39 o 
  -5  18   4       13.84       28.53     32.14 o 
  -4  18   4    12397.67    11095.85    233.66 o 
  -3  18   4     1420.56     1485.94     82.82 o 
  -2  18   4    23482.46    22926.16    484.67 o 
  -1  18   4      466.90      490.41     37.36 o 
   0  18   4     8669.72     8665.10    164.46 o 
   1  18   4    24870.02    24587.98    412.32 o 
   2  18   4     3545.37     3282.06     72.91 o 
   3  18   4        3.25       77.76     19.72 o 
   4  18   4    10458.13    10362.40    222.05 o 
   5  18   4     5496.86     5555.42    151.62 o 
   6  18   4     2942.24     2717.20    161.15 o 
   7  18   4     4901.24     4984.76    205.36 o 
   8  18   4     4214.82     4525.55    283.91 o 
   9  18   4     1046.72     1067.01     92.56 o 
  10  18   4     1491.60     1552.25     79.88 o 
  11  18   4     2361.31     2555.55    136.83 o 
 -11  19   4      633.63      587.44     73.59 o 
 -10  19   4     2942.22     3102.74    134.97 o 
  -9  19   4      558.20      747.54    123.84 o 
  -8  19   4     8004.23     8162.89    213.07 o 
  -7  19   4     4394.32     4188.49    128.55 o 
  -6  19   4    14214.14    13928.69    310.16 o 
  -5  19   4     7712.32     7573.88    186.38 o 
  -4  19   4    18224.43    17419.62    351.20 o 
  -3  19   4     6133.09     6154.04    143.87 o 
  -2  19   4    23796.05    22930.74    445.32 o 
  -1  19   4    59720.68    58322.67   1068.91 o 
   0  19   4    21207.69    20481.62    353.35 o 
   1  19   4    23208.36    22667.86    357.84 o 
   2  19   4     2506.09     2348.86     60.59 o 
   3  19   4    35321.63    34614.05    677.09 o 
   4  19   4     4432.50     4096.67    120.96 o 
   5  19   4    19283.63    18966.86    470.58 o 
   6  19   4      151.32      249.39     46.19 o 
   7  19   4    16644.44    15795.92    690.41 o 
   8  19   4       46.74       97.58    106.55 o 
   9  19   4    10746.74    10760.16    238.65 o 
  10  19   4     1013.20      976.81     68.24 o 
 -11  20   4       19.83       80.10     51.91 o 
 -10  20   4     1571.24     1617.84     96.15 o 
  -9  20   4      110.11       42.76     47.88 o 
  -8  20   4     7360.91     7029.00    192.31 o 
  -7  20   4     5287.84     4849.47    147.43 o 
  -6  20   4    13659.89    13632.56    363.69 o 
  -5  20   4     3241.50     2935.47     99.37 o 
  -4  20   4    11851.44    11246.16    282.19 o 
  -3  20   4     2737.50     2661.93    101.30 o 
  -2  20   4     3589.15     3564.15     83.83 o 
  -1  20   4     8343.14     8767.52    189.68 o 
   0  20   4    13075.75    12687.81    230.72 o 
   1  20   4     1163.07     1313.24     48.19 o 
   2  20   4    14260.31    13895.84    232.29 o 
   3  20   4     5189.73     5167.67    118.12 o 
   4  20   4    11315.13    11156.03    649.24 o 
   5  20   4     1018.08     1125.53     78.80 o 
   6  20   4     5773.60     5659.85    192.78 o 
   7  20   4     4009.41     3737.92    140.44 o 
   8  20   4     3893.24     4091.74    138.99 o 
   9  20   4     1764.24     1721.85     80.83 o 
  10  20   4     4075.34     3943.01    125.96 o 
 -11  21   4     3208.91     3325.82    222.31 o 
 -10  21   4      851.39      837.10     76.66 o 
  -9  21   4    16563.12    16285.78    376.49 o 
  -8  21   4      474.65      328.24     55.25 o 
  -7  21   4     4648.94     4450.70    137.70 o 
  -6  21   4     3188.90     3240.65    110.41 o 
  -5  21   4     3040.73     3127.29    104.66 o 
  -4  21   4      736.00      670.36     51.87 o 
  -3  21   4     5815.32     5258.40    128.43 o 
  -2  21   4     4023.66     3871.22     97.36 o 
  -1  21   4       33.31       18.92     26.77 o 
   0  21   4     1417.10     1581.68     61.41 o 
   1  21   4       77.50      124.09     24.57 o 
   2  21   4     1604.80     1653.72     52.13 o 
   3  21   4     1212.12     1250.34     48.54 o 
   4  21   4     7614.51     7539.97    191.40 o 
   5  21   4     7934.40     7896.28    201.86 o 
   6  21   4     4893.20     4625.18    142.38 o 
   7  21   4      556.04      491.89     56.47 o 
   8  21   4     7961.91     7998.63    216.36 o 
   9  21   4       41.94       10.17     49.48 o 
  10  21   4     5511.27     5779.08    159.89 o 
 -11  22   4      161.04       79.83     57.26 o 
 -10  22   4     1084.55     1101.09     84.17 o 
  -9  22   4      342.48      345.59     77.51 o 
  -8  22   4     6136.00     5968.59    173.24 o 
  -7  22   4     1239.02     1218.76     74.31 o 
  -6  22   4     1492.74     1543.73     91.09 o 
  -5  22   4       46.43      -20.74     59.10 o 
  -4  22   4     9000.41     8569.10    205.58 o 
  -3  22   4     1197.76     1230.22     61.91 o 
  -2  22   4     7275.89     7108.26    136.55 o 
  -1  22   4      485.53      511.10     39.96 o 
   0  22   4    14665.74    14741.09    297.00 o 
   1  22   4     6192.81     6323.77    124.68 o 
   2  22   4     7783.79     7601.19    142.72 o 
   3  22   4     2502.02     2443.49    119.63 o 
   4  22   4     6754.04     6688.26    176.40 o 
   5  22   4     7320.26     7405.38    193.84 o 
   6  22   4     4581.23     4706.80    145.27 o 
   7  22   4       32.57      -25.34     46.22 o 
   8  22   4     2035.43     1729.72    144.70 o 
   9  22   4      539.53      481.19     65.26 o 
  10  22   4      361.24      407.35     57.19 o 
 -10  23   4     2983.19     3098.89    167.39 o 
  -9  23   4        8.99        3.36     46.30 o 
  -8  23   4     5568.19     5108.58    159.63 o 
  -7  23   4     1625.55     1551.07     85.36 o 
  -6  23   4     5040.94     4901.04    145.90 o 
  -5  23   4     3986.60     3890.96    123.27 o 
  -4  23   4    24982.21    23878.18    491.02 o 
  -3  23   4     1314.30     1216.87     57.42 o 
  -2  23   4     8376.78     8256.59    148.25 o 
  -1  23   4    31616.70    30525.08    580.43 o 
   0  23   4     7201.51     7426.01    228.97 o 
   1  23   4     6767.60     6499.44    128.74 o 
   2  23   4     3750.64     3647.09     85.27 o 
   3  23   4     8248.28     8282.72    158.85 o 
   4  23   4     1840.77     1890.44    156.00 o 
   5  23   4    30136.51    29915.37    616.28 o 
   6  23   4     1102.57     1058.12     72.30 o 
   7  23   4     2423.73     2382.40    105.38 o 
   8  23   4       12.95      -49.97     33.31 o 
   9  23   4     1331.03     1237.24     88.15 o 
  10  23   4       18.96       88.64     83.48 o 
 -10  24   4      329.23      186.67     61.32 o 
  -9  24   4        0.34      -71.03     49.52 o 
  -8  24   4     4236.22     4119.36    141.76 o 
  -7  24   4      917.57     1005.98     74.94 o 
  -6  24   4       98.79       76.48     44.22 o 
  -5  24   4      497.43      533.55     55.89 o 
  -4  24   4      136.08      203.46     41.05 o 
  -3  24   4     1551.95     1470.73     65.23 o 
  -2  24   4     3162.11     2974.58    148.70 o 
  -1  24   4      730.83     1065.62     59.12 o 
   0  24   4      171.61      251.63     37.91 o 
   1  24   4      692.30      794.33     41.82 o 
   2  24   4     2119.31     2061.66     63.54 o 
   3  24   4     3509.32     3614.43    117.60 o 
   4  24   4     3113.04     3051.68    109.54 o 
   5  24   4      224.67      321.01     52.56 o 
   6  24   4       46.52      132.94     53.44 o 
   7  24   4      221.55      189.87     53.28 o 
   8  24   4        6.97      -10.24     45.99 o 
   9  24   4     2726.92     2498.46    116.81 o 
 -10  25   4      701.70      621.23     75.32 o 
  -9  25   4     6282.50     6127.05    188.13 o 
  -8  25   4     1543.52     1443.53     89.91 o 
  -7  25   4     1341.23     1144.91     76.82 o 
  -6  25   4     2547.54     2656.84    107.77 o 
  -5  25   4      436.32      352.44     48.97 o 
  -4  25   4       89.18       34.90     39.08 o 
  -3  25   4      773.30      810.57     53.78 o 
  -2  25   4      373.25      442.24     51.84 o 
  -1  25   4     9231.10     8875.72    210.56 o 
   0  25   4    20255.23    19073.59    379.25 o 
   1  25   4     2566.78     2731.79     74.65 o 
   2  25   4     3235.53     3161.87    110.05 o 
   3  25   4     3150.67     3145.62    110.10 o 
   4  25   4      309.71      257.37     49.39 o 
   5  25   4     6647.49     6660.94    184.88 o 
   6  25   4      156.37       72.78     48.16 o 
   7  25   4     1466.28     1331.71     85.65 o 
   8  25   4     2949.47     3089.04    130.07 o 
   9  25   4      621.75      574.28     71.56 o 
 -10  26   4        1.36       30.12     57.95 o 
  -9  26   4     2336.47     2466.67    117.51 o 
  -8  26   4      170.08      128.30     53.59 o 
  -7  26   4       16.64      -37.06     45.52 o 
  -6  26   4      221.42      164.03     50.62 o 
  -5  26   4     1637.06     1635.24     84.21 o 
  -4  26   4       43.50       33.65     45.12 o 
  -3  26   4     1423.22     1540.17     70.39 o 
  -2  26   4     3992.57     3950.57    105.01 o 
  -1  26   4     1747.67     1957.81    102.15 o 
   0  26   4     1048.29     1340.47    108.14 o 
   1  26   4      162.10      169.43     31.16 o 
   2  26   4     6372.33     6543.33    136.77 o 
   3  26   4     1491.70     1591.45     82.39 o 
   4  26   4     3085.53     3313.27    179.32 o 
   5  26   4       76.52       77.54     45.93 o 
   6  26   4     1453.80     1386.83     83.90 o 
   7  26   4      348.41      285.17     58.61 o 
   8  26   4      133.49      151.36     54.05 o 
   9  26   4        3.03      -12.73     52.70 o 
  -9  27   4     1937.27     1928.00    198.54 o 
  -8  27   4      725.07      735.49     74.68 o 
  -7  27   4      147.88       39.96     51.20 o 
  -6  27   4     5905.42     5831.83    170.04 o 
  -5  27   4      293.10      345.68     54.67 o 
  -4  27   4     8334.24     8235.22    200.05 o 
  -3  27   4        4.67        2.25     39.01 o 
  -2  27   4     1319.12     1442.01     65.92 o 
  -1  27   4     4983.02     5155.27    135.56 o 
   0  27   4     3754.21     3919.68    104.64 o 
   1  27   4     2510.58     2631.05     76.56 o 
   2  27   4     5989.60     6041.21    130.65 o 
   3  27   4      478.18      588.94     91.76 o 
   4  27   4     1432.27     1417.18     89.76 o 
   5  27   4     6488.86     6676.40    189.00 o 
   6  27   4       15.84      -80.72     64.50 o 
   7  27   4        2.60       28.09     51.47 o 
   8  27   4      809.43      691.84     75.67 o 
   9  27   4      516.15      511.13     72.80 o 
  -9  28   4        5.30       21.50     55.23 o 
  -8  28   4      552.19      574.60     71.59 o 
  -7  28   4     7366.94     7182.98    203.18 o 
  -6  28   4       29.23       44.96     52.20 o 
  -5  28   4     2580.14     2731.06    108.06 o 
  -4  28   4       11.70       48.05     42.13 o 
  -3  28   4     5932.23     5918.89    157.37 o 
  -2  28   4      172.57      218.20     83.78 o 
  -1  28   4     3255.19     3528.76    133.72 o 
   0  28   4     3751.00     4110.11    116.27 o 
   1  28   4       41.89       37.99     38.77 o 
   2  28   4     6414.20     6582.86    141.05 o 
   3  28   4        1.99       43.66     45.91 o 
   4  28   4     6867.23     6540.88    185.30 o 
   5  28   4        9.24       26.37     66.88 o 
   6  28   4     1935.35     1804.82     96.98 o 
   7  28   4      163.63      193.19     57.92 o 
   8  28   4     1555.43     1490.55     96.22 o 
  -9  29   4      234.31      269.70     97.12 o 
  -8  29   4     2692.49     2766.39    123.72 o 
  -7  29   4      373.31      307.55     61.55 o 
  -6  29   4     2392.64     2384.60    108.73 o 
  -5  29   4     4539.16     4411.47    138.31 o 
  -4  29   4      845.54      864.62     88.65 o 
  -3  29   4     6003.50     5941.68    176.35 o 
  -2  29   4     2185.83     2200.01    113.51 o 
  -1  29   4     8528.59     8825.51    203.31 o 
   0  29   4    10728.00    10574.53    243.52 o 
   1  29   4     4815.14     4980.45    129.84 o 
   2  29   4     1765.78     1946.00     73.95 o 
   3  29   4     7567.16     7352.82    198.84 o 
   4  29   4      385.09      459.92     77.00 o 
   5  29   4     6580.04     6376.16    185.54 o 
   6  29   4      530.70      511.75     67.19 o 
   7  29   4     3957.02     3987.41    184.14 o 
   8  29   4       44.81       -9.71     57.52 o 
  -9  30   4     1583.84     1671.77    110.88 o 
  -8  30   4     4729.42     5038.93    168.93 o 
  -7  30   4      842.60      864.30     78.17 o 
  -6  30   4      209.00      217.94     72.47 o 
  -5  30   4     2092.51     2061.01     99.29 o 
  -4  30   4     2526.33     2461.44     93.62 o 
  -3  30   4     2820.85     2798.46    112.49 o 
  -2  30   4       85.24      141.27     57.22 o 
  -1  30   4      656.50      806.85     59.34 o 
   0  30   4      185.00      372.80     47.04 o 
   1  30   4       85.88      119.78     48.23 o 
   2  30   4      419.78      320.26     56.30 o 
   3  30   4      462.43      591.43     64.02 o 
   4  30   4     2340.95     2265.73    104.26 o 
   5  30   4     2708.83     2670.98    117.40 o 
   6  30   4      261.40      163.06     55.87 o 
   7  30   4      379.27      404.69     68.89 o 
   8  30   4      476.88      541.64     73.92 o 
  -8  31   4      218.14      146.15    122.88 o 
  -7  31   4     1104.14     1064.98    127.87 o 
  -6  31   4       53.51      133.87     64.01 o 
  -5  31   4     1682.78     1865.57     96.12 o 
  -4  31   4     3021.04     3010.03    114.55 o 
  -3  31   4      687.83     1124.59     82.48 o 
  -2  31   4      488.41      642.97     61.89 o 
  -1  31   4       10.79       -2.70     40.00 o 
   0  31   4      134.94      212.38     44.97 o 
   1  31   4      434.35      591.56    105.18 o 
   2  31   4     1227.16     1220.22     80.53 o 
   3  31   4      110.40      414.06    144.97 o 
   4  31   4      767.02      755.09     70.96 o 
   5  31   4     1828.01     1974.13    104.18 o 
   6  31   4      175.00      283.75     61.17 o 
   7  31   4     1910.53     1906.73    108.80 o 
  -8  32   4      106.98       81.26    144.42 o 
  -7  32   4     7384.97     7383.18    207.07 o 
  -6  32   4     1500.54     1545.36     93.13 o 
  -5  32   4     1260.89     1314.80     82.94 o 
  -4  32   4    10567.80    10542.12    251.70 o 
  -3  32   4     9214.25     8750.27    278.72 o 
  -2  32   4     1439.54     1543.50     86.53 o 
  -1  32   4     7758.92     7693.09    195.25 o 
   0  32   4    16680.57    16944.49    368.17 o 
   1  32   4     2398.24     2889.65    100.00 o 
   2  32   4     6452.15     6497.72    185.88 o 
   3  32   4      148.26      158.38     55.47 o 
   4  32   4     8149.53     7942.82    220.40 o 
   5  32   4     3310.28     3383.70    133.26 o 
   6  32   4     5819.78     5604.59    180.21 o 
   7  32   4       69.49       79.21     59.56 o 
  -7  33   4      644.36      637.01    117.30 o 
  -6  33   4     3659.07     3591.99    136.78 o 
  -5  33   4     6259.68     5707.17    170.26 o 
  -4  33   4     1497.15     1632.01    101.42 o 
  -3  33   4     5095.48     5339.31    165.60 o 
  -2  33   4     1385.98     1675.01    137.68 o 
  -1  33   4    10596.32    11236.67    264.00 o 
   0  33   4     9768.39    10053.78    241.05 o 
   1  33   4     9766.26     9706.25    218.68 o 
   2  33   4     1699.81     1838.61     99.83 o 
   3  33   4     5242.85     5052.01    163.09 o 
   4  33   4     1530.40     1288.78     89.56 o 
   5  33   4     7657.29     7378.75    214.25 o 
   6  33   4     2647.19     2668.52    122.95 o 
   7  33   4     5361.81     5306.39    181.40 o 
  -7  34   4      518.77      692.25    146.54 o 
  -6  34   4     5204.78     5232.11    167.91 o 
  -5  34   4      117.38      172.98    109.99 o 
  -4  34   4     2414.14     2646.09    138.03 o 
  -3  34   4     1662.99     1909.44    106.09 o 
  -2  34   4     1118.58     1433.38    165.24 o 
  -1  34   4       11.78      246.57     58.56 o 
   0  34   4        5.23      346.71     57.24 o 
   1  34   4      710.49      829.77     91.99 o 
   2  34   4       41.29      114.67     68.37 o 
   3  34   4      488.90      508.65     69.58 o 
   4  34   4     1155.99     1039.78     85.11 o 
   5  34   4     1437.43     1539.65     98.28 o 
   6  34   4      397.71      539.74     73.94 o 
  -6  35   4       48.47       95.00    132.96 o 
  -5  35   4     2099.71     1936.31    170.85 o 
  -4  35   4      199.05      372.22    157.89 o 
  -3  35   4     4889.36     4912.36    183.43 o 
  -2  35   4     1852.19     1884.81    109.86 o 
  -1  35   4     1809.99     2090.18    144.59 o 
   0  35   4      613.72      767.96     66.64 o 
   1  35   4     2662.44     2694.85    141.70 o 
   2  35   4      185.93      149.66    109.15 o 
   3  35   4      857.60      968.05    139.71 o 
   4  35   4     2854.55     3017.94    130.60 o 
   5  35   4     1230.83     1198.55     94.66 o 
   6  35   4     1675.20     1739.80    108.85 o 
  -6  36   4     3978.58     3936.09    155.91 o 
  -5  36   4     4906.69     4938.11    160.89 o 
  -4  36   4     4831.78     4704.45    185.47 o 
  -3  36   4     3466.05     3608.22    235.07 o 
  -2  36   4     3622.92     3537.90    141.84 o 
  -1  36   4     4159.33     4520.57    135.00 o 
   0  36   4    10858.76    10896.05    244.74 o 
   1  36   4     2563.39     2640.77    142.06 o 
   2  36   4    10206.14     9753.55    309.86 o 
   3  36   4     2249.56     2130.02    111.40 o 
   4  36   4     4156.99     4322.87    157.81 o 
   5  36   4      481.69      506.97     78.51 o 
  -5  37   4     4896.02     4978.55    198.29 o 
  -4  37   4      601.43      775.59    271.28 o 
  -3  37   4     2768.18     2992.66    153.86 o 
  -2  37   4      304.47      495.15     78.17 o 
  -1  37   4     3785.27     4087.14    128.74 o 
   0  37   4     1235.00     1469.31     80.74 o 
   1  37   4     8417.24     8913.23    290.64 o 
   2  37   4     2216.02     2173.16    138.40 o 
   3  37   4      923.31     1047.62     91.82 o 
   4  37   4      322.55      376.01     73.65 o 
   5  37   4     4138.02     4251.12    160.33 o 
  -5  38   4      183.32      419.27    162.95 o 
  -4  38   4        7.11      -15.45    107.73 o 
  -3  38   4     3750.75     4043.42    180.79 o 
  -2  38   4      249.36      374.28    115.84 o 
  -1  38   4        2.84       68.51     52.87 o 
   0  38   4      212.06      314.36    196.94 o 
   1  38   4       56.77      345.89    135.16 o 
   2  38   4      131.09      207.09     76.37 o 
   3  38   4       97.09       21.74    104.41 o 
   4  38   4      123.78       27.05     62.63 o 
  -4  39   4        3.12      -40.21    146.25 o 
  -3  39   4     1197.04     1518.30    120.72 o 
  -2  39   4     1545.10     1711.74    124.20 o 
  -1  39   4      537.92      539.82     62.91 o 
   0  39   4       21.95       37.94    113.96 o 
   1  39   4     2661.95     2506.38    149.91 o 
   2  39   4      747.92      831.76    105.02 o 
   3  39   4      583.83      597.49    101.06 o 
  -3  40   4     2015.80     2076.18    158.17 o 
  -2  40   4      851.49      953.61    106.71 o 
  -1  40   4     5158.63     5621.41    161.97 o 
   0  40   4     2148.18     2310.39    161.61 o 
   1  40   4       66.41      107.86    195.72 o 
   2  40   4    11529.29    12184.33    376.77 o 
 -13   1   5     1908.91     2277.02    128.86 o 
 -12   1   5      388.18      350.88     63.80 o 
 -11   1   5     8789.89     8963.97    292.36 o 
 -10   1   5       20.30       23.20     27.14 o 
  -9   1   5     2427.67     2387.05     71.18 o 
  -8   1   5      884.08      801.35     38.11 o 
  -7   1   5      652.27      712.95     34.25 o 
  -6   1   5     3676.55     3456.64     77.03 o 
  -5   1   5      186.31      157.35     18.02 o 
  -4   1   5    22070.82    22245.31    532.89 o 
  -3   1   5    31624.66    31337.11    923.79 o 
  -2   1   5       15.14       27.66     36.78 o 
  -1   1   5    80882.29    83327.02   2532.03 o 
   0   1   5      802.95      786.14     31.11 o 
   1   1   5      285.07      251.21     19.05 o 
   2   1   5    23929.27    25842.31    441.35 o 
   3   1   5    63777.98    65623.87    927.27 o 
   4   1   5     1084.68     1211.61     31.14 o 
   5   1   5    10065.88    10475.43    165.42 o 
   6   1   5        9.25       -0.30     14.33 o 
   7   1   5     6404.21     6645.28    136.83 o 
   8   1   5     1024.67     1070.41     75.36 o 
   9   1   5     5997.46     6378.94    427.55 o 
  10   1   5     7305.62     7005.57    245.44 o 
  11   1   5      388.88      303.76     60.23 o 
  12   1   5     2404.45     2371.51    135.68 o 
 -13   2   5       36.70      -17.81     57.44 o 
 -12   2   5        0.62      -34.08     43.35 o 
 -11   2   5     1222.68     1262.41    114.28 o 
 -10   2   5       36.96       29.54     32.20 o 
  -9   2   5      790.91      742.59     41.71 o 
  -8   2   5     3377.75     3356.52     85.62 o 
  -7   2   5     2721.72     2652.49     70.23 o 
  -6   2   5     5547.22     5908.81    116.25 o 
  -5   2   5      630.75      519.39     31.66 o 
  -4   2   5     6679.49     6759.83    319.79 o 
  -3   2   5    22345.68    20938.93    511.98 o 
  -2   2   5     5870.32     6228.64    281.77 o 
  -1   2   5     1121.10     1106.02     73.14 o 
   0   2   5    39820.99    42672.45    688.09 o 
   1   2   5    54504.35    59094.98   1038.23 o 
   2   2   5      229.93      277.60     35.84 o 
   3   2   5      201.79      225.15     35.09 o 
   4   2   5     2305.67     2329.42     46.94 o 
   5   2   5     8502.01     9245.92    147.74 o 
   6   2   5       15.47       11.86     14.58 o 
   7   2   5     1717.66     1938.03     71.55 o 
   8   2   5     2225.00     2257.87    108.74 o 
   9   2   5     1743.31     1762.97     99.41 o 
  10   2   5        2.12      -34.81     46.33 o 
  11   2   5      715.71      527.03     70.59 o 
  12   2   5       13.06      -43.94     77.91 o 
 -13   3   5     1079.04     1006.81     91.11 o 
 -12   3   5     2303.22     2288.43    121.70 o 
 -11   3   5     7979.94     7983.72    265.94 o 
 -10   3   5     4728.13     4558.11    135.67 o 
  -9   3   5      377.65      410.08     34.50 o 
  -8   3   5     9453.98     9198.16    192.59 o 
  -7   3   5       44.88       32.59     19.14 o 
  -6   3   5    32535.76    32265.42    596.69 o 
  -5   3   5     6946.47     6990.68    179.74 o 
  -4   3   5    32271.21    30201.08    722.72 o 
  -3   3   5    36481.65    36402.91    899.16 o 
  -2   3   5    51960.78    52683.67   1514.43 o 
  -1   3   5       92.75       67.43     46.03 o 
   0   3   5     4701.83     4521.92     93.17 o 
   1   3   5    10170.35    10238.27    217.52 o 
   2   3   5    22076.70    22412.38    485.74 o 
   3   3   5    64482.35    67391.99   1031.99 o 
   4   3   5    15062.56    15464.93    253.68 o 
   5   3   5    11164.04    11786.51    183.67 o 
   6   3   5      701.93      756.49     31.40 o 
   7   3   5     5604.17     5702.52    134.61 o 
   8   3   5     1081.06     1391.90     78.08 o 
   9   3   5     8482.60     8611.05    281.77 o 
  10   3   5      712.71      620.79     70.16 o 
  11   3   5      869.88      731.43     79.16 o 
  12   3   5      102.33       43.58     52.16 o 
 -13   4   5      345.72      265.42     63.81 o 
 -12   4   5      300.70      339.85     60.68 o 
 -11   4   5     2925.63     2907.31    104.69 o 
 -10   4   5     1381.20     1347.34    137.73 o 
  -9   4   5     2033.36     1875.76     63.40 o 
  -8   4   5     4212.02     4193.39    101.48 o 
  -7   4   5     6566.66     5952.92    127.35 o 
  -6   4   5     2782.93     3221.56    135.83 o 
  -5   4   5        3.11        9.75     44.31 o 
  -4   4   5       10.28      -22.63     20.10 o 
  -3   4   5     1490.23     1495.34    102.43 o 
  -2   4   5    13052.86    14481.33    412.16 o 
  -1   4   5     1009.34     1011.31     82.02 o 
   0   4   5      730.44      846.59     44.40 o 
   1   4   5    10914.11    11945.43    213.00 o 
   2   4   5     7165.17     7155.59    152.31 o 
   3   4   5    10393.48    10515.77    181.21 o 
   4   4   5      716.46      729.32     28.81 o 
   5   4   5     8400.73     8173.42    132.31 o 
   6   4   5     3773.55     3730.53     71.45 o 
   7   4   5      171.52      241.67     37.21 o 
   8   4   5      493.59      521.52     87.77 o 
   9   4   5     7900.87     7840.56    261.83 o 
  10   4   5        1.30      -28.38     40.80 o 
  11   4   5     1343.63     1266.35     94.27 o 
  12   4   5        2.35       42.29     51.77 o 
 -12   5   5      142.85      114.00     52.15 o 
 -11   5   5    14011.09    14646.93    354.69 o 
 -10   5   5     1088.56     1086.54     63.26 o 
  -9   5   5     3340.59     3433.90    104.85 o 
  -8   5   5     3592.54     3591.75     88.66 o 
  -7   5   5     1379.44     1259.76     54.69 o 
  -6   5   5     2636.99     2789.24     77.00 o 
  -5   5   5      103.55       40.77     48.36 o 
  -4   5   5     1224.32     1307.96     62.81 o 
  -3   5   5     4880.83     5539.44    127.05 o 
  -2   5   5      378.34      391.46     25.05 o 
  -1   5   5     6070.79     6436.91    141.84 o 
   0   5   5     1673.62     1736.02     52.12 o 
   1   5   5    15592.27    16180.84    370.45 o 
   2   5   5    11124.75    11620.79    218.99 o 
   3   5   5    17328.75    16447.00    292.36 o 
   4   5   5     1308.38     1350.55     43.91 o 
   5   5   5     1807.16     1794.83     54.37 o 
   6   5   5     2611.54     2664.21     73.33 o 
   7   5   5    14164.04    14793.19    283.09 o 
   8   5   5    15045.51    15129.19    315.78 o 
   9   5   5     5005.23     5329.99    315.58 o 
  10   5   5    13151.37    13837.64    426.03 o 
  11   5   5      345.30      317.63     60.75 o 
  12   5   5     6319.57     6970.12    259.03 o 
 -12   6   5     1606.83     1439.86     98.21 o 
 -11   6   5     5154.50     5319.52    157.69 o 
 -10   6   5      502.76      443.41     47.18 o 
  -9   6   5    14507.17    14566.14    282.01 o 
  -8   6   5     4686.34     4560.03    105.67 o 
  -7   6   5    13376.39    12819.33    278.55 o 
  -6   6   5     6467.58     6846.77    237.45 o 
  -5   6   5    21157.03    20003.97    462.72 o 
  -4   6   5    24445.44    24591.51    586.92 o 
  -3   6   5    62882.81    61925.88   1087.03 o 
  -2   6   5    53622.55    56363.60    936.44 o 
  -1   6   5     2631.18     2685.66    101.92 o 
   0   6   5     1324.33     1273.91     45.61 o 
   1   6   5    79189.34    81608.95   1532.53 o 
   2   6   5      252.61      299.21     18.33 o 
   3   6   5    16906.63    17199.14    290.71 o 
   4   6   5    18006.13    18353.37    329.01 o 
   5   6   5    12997.61    13140.59    246.65 o 
   6   6   5      450.89      475.22     32.29 o 
   7   6   5     1637.62     1755.52     88.39 o 
   8   6   5     8736.80     8888.04    189.72 o 
   9   6   5     5601.09     5519.30    201.37 o 
  10   6   5     1262.58     1339.12    111.80 o 
  11   6   5       97.44       53.71     49.57 o 
  12   6   5       35.15      119.71     95.05 o 
 -12   7   5     1998.64     2052.18    118.35 o 
 -11   7   5     1967.87     1945.41     86.88 o 
 -10   7   5     8833.87     9034.87    231.20 o 
  -9   7   5      262.75      263.86     45.68 o 
  -8   7   5    15712.65    15806.08    300.25 o 
  -7   7   5     2372.99     2230.25     71.25 o 
  -6   7   5    32868.98    32471.41    740.04 o 
  -5   7   5     1627.40     1594.77     53.42 o 
  -4   7   5    72821.90    71277.24   1698.28 o 
  -3   7   5    10699.17    10399.37    203.12 o 
  -2   7   5   115114.88   118140.14   1951.20 o 
  -1   7   5      186.28      133.51     45.12 o 
   0   7   5      572.12      817.92     54.37 o 
   1   7   5    34579.54    35602.63    605.67 o 
   2   7   5    59457.12    61208.76   1070.07 o 
   3   7   5    48364.44    49725.11    889.65 o 
   4   7   5    19078.60    18485.36    331.68 o 
   5   7   5    19603.70    20764.10    373.90 o 
   6   7   5     5201.48     5315.59    120.25 o 
   7   7   5     4034.59     4061.50    102.91 o 
   8   7   5     2693.01     2740.31     84.17 o 
   9   7   5     6354.37     6353.40    223.30 o 
  10   7   5     1762.71     1828.21    106.80 o 
  11   7   5       35.05      -34.62     44.19 o 
  12   7   5      220.99      122.22     62.71 o 
 -12   8   5     2089.82     2222.90    121.06 o 
 -11   8   5      483.31      537.83     66.30 o 
 -10   8   5     2249.88     2295.88     90.07 o 
  -9   8   5      347.17      356.67     42.02 o 
  -8   8   5     5640.90     5425.41    145.02 o 
  -7   8   5     5947.40     5678.91    129.25 o 
  -6   8   5     4178.69     4285.55    184.45 o 
  -5   8   5      510.14      652.82     39.76 o 
  -4   8   5     3795.73     3561.34    101.34 o 
  -3   8   5     6095.20     6210.84    169.48 o 
  -2   8   5     6796.84     7495.77    167.27 o 
  -1   8   5     8281.66     8167.50    189.28 o 
   0   8   5    14920.35    15719.63    293.18 o 
   1   8   5     1087.86      943.72     35.82 o 
   2   8   5     3912.22     3589.42     78.42 o 
   3   8   5    13268.53    13388.93    260.01 o 
   4   8   5      122.18      144.41     26.28 o 
   5   8   5    18985.43    18565.16    338.55 o 
   6   8   5     5577.09     5437.19    122.81 o 
   7   8   5    13764.76    14220.74    276.25 o 
   8   8   5     2564.66     2820.90    103.59 o 
   9   8   5    22739.88    23506.25    507.95 o 
  10   8   5       95.76       26.58     46.59 o 
  11   8   5     4964.66     5093.28    203.39 o 
 -12   9   5       85.70       37.49     49.94 o 
 -11   9   5     5356.81     5495.74    161.81 o 
 -10   9   5     4542.28     4585.74    138.76 o 
  -9   9   5     2439.22     2462.58     89.01 o 
  -8   9   5       23.00      -20.30     25.18 o 
  -7   9   5     4490.79     4474.31    119.99 o 
  -6   9   5      216.54      121.53     39.94 o 
  -5   9   5     2695.62     2644.35     70.21 o 
  -4   9   5    11771.17    11932.74    227.02 o 
  -3   9   5     1762.09     2100.57     80.65 o 
  -2   9   5      483.74      720.57     45.17 o 
  -1   9   5       15.96      -49.93     51.15 o 
   0   9   5     8031.46     8506.07    212.91 o 
   1   9   5    15488.95    15796.52    277.29 o 
   2   9   5     7578.14     7235.60    131.99 o 
   3   9   5    22463.01    22565.01    421.56 o 
   4   9   5      269.39      156.36     26.61 o 
   5   9   5     1636.96     1537.66     52.62 o 
   6   9   5    14935.78    14873.57    282.69 o 
   7   9   5      556.09      540.10     40.34 o 
   8   9   5    20696.77    20937.25    394.43 o 
   9   9   5     5352.29     5374.44    136.54 o 
  10   9   5     9976.08    10348.35    415.95 o 
  11   9   5      885.83      976.64     89.88 o 
 -12  10   5      109.00       78.04     53.10 o 
 -11  10   5     3771.23     3810.92    126.34 o 
 -10  10   5       98.18       69.37     35.87 o 
  -9  10   5    22041.03    22047.74    613.31 o 
  -8  10   5       18.04       44.75     26.56 o 
  -7  10   5    19375.62    18391.75    406.49 o 
  -6  10   5      107.43      110.36     48.61 o 
  -5  10   5    40524.01    39460.70    688.78 o 
  -4  10   5     5222.05     5144.73    171.68 o 
  -3  10   5    54846.52    55394.59   1100.69 o 
  -2  10   5     3861.38     3548.75     80.46 o 
  -1  10   5    43029.19    44285.44   1511.30 o 
   0  10   5       28.06       47.60     18.05 o 
   1  10   5    71273.15    69923.69   1073.50 o 
   2  10   5    27875.42    29005.04    462.11 o 
   3  10   5    28075.65    28795.58    594.23 o 
   4  10   5     7268.09     7069.18    154.92 o 
   5  10   5      894.48      844.35     45.68 o 
   6  10   5     2795.84     2949.76     81.28 o 
   7  10   5     6602.90     6672.70    150.82 o 
   8  10   5       63.87      102.26     34.04 o 
   9  10   5      260.19      272.31     40.33 o 
  10  10   5      183.80      189.14     54.53 o 
  11  10   5      218.66      168.21     58.15 o 
 -12  11   5     6377.60     6693.22    193.81 o 
 -11  11   5      682.12      676.18     68.56 o 
 -10  11   5     7420.75     7743.63    206.58 o 
  -9  11   5        7.05      -15.05     61.35 o 
  -8  11   5    18020.99    17784.49    335.14 o 
  -7  11   5     1901.65     1820.24     78.50 o 
  -6  11   5    18376.88    17551.03    333.13 o 
  -5  11   5     4037.94     3739.47    136.27 o 
  -4  11   5    30726.76    30098.12    598.97 o 
  -3  11   5    10823.58    11086.19    295.03 o 
  -2  11   5    88156.41    90253.17   1543.04 o 
  -1  11   5      133.80       58.64     26.82 o 
   0  11   5    16805.96    15642.00    298.14 o 
   1  11   5     8677.43     8952.88    156.70 o 
   2  11   5    28273.93    27650.49    441.50 o 
   3  11   5     8539.57     8211.95    192.02 o 
   4  11   5    59814.55    61282.94   1100.69 o 
   5  11   5     6216.70     5923.82    138.97 o 
   6  11   5       41.16       64.76     29.15 o 
   7  11   5      776.23      760.13     46.65 o 
   8  11   5     5071.49     5010.51    127.25 o 
   9  11   5      528.14      584.33     56.30 o 
  10  11   5     4092.05     4025.13    196.87 o 
  11  11   5       54.96      108.71     57.24 o 
 -12  12   5     1365.92     1418.01     80.70 o 
 -11  12   5      151.22      121.08     42.82 o 
 -10  12   5     4592.06     4642.09    141.77 o 
  -9  12   5     3161.71     3217.80    307.12 o 
  -8  12   5     3636.31     3648.75    146.15 o 
  -7  12   5     1298.56     1155.35     67.86 o 
  -6  12   5     3772.85     3736.80    101.19 o 
  -5  12   5      157.83      170.84     29.88 o 
  -4  12   5     4708.95     5102.48    146.16 o 
  -3  12   5      385.23      443.47     30.56 o 
  -2  12   5     1262.51     1602.01     59.66 o 
  -1  12   5     3909.15     3639.83    123.51 o 
   0  12   5    11423.58    11569.76    215.29 o 
   1  12   5     1191.18     1179.27     35.98 o 
   2  12   5     8310.06     8474.68    138.59 o 
   3  12   5    17071.19    16415.66    317.16 o 
   4  12   5    12223.25    11857.43    377.63 o 
   5  12   5     4197.78     3988.18    104.60 o 
   6  12   5     9110.73     9029.89    200.04 o 
   7  12   5     8959.17     8917.16    180.29 o 
   8  12   5    12017.85    11651.49    241.85 o 
   9  12   5    12019.06    11941.03    251.75 o 
  10  12   5       92.74       65.38     47.19 o 
  11  12   5     4686.84     4859.29    201.69 o 
 -12  13   5      411.20      323.30     53.71 o 
 -11  13   5     1040.11     1185.33     80.43 o 
 -10  13   5     3487.19     3456.51    115.95 o 
  -9  13   5     3942.33     4084.93    131.56 o 
  -8  13   5       43.46       25.46     30.79 o 
  -7  13   5     4893.46     4992.43    139.18 o 
  -6  13   5      608.02      499.34     56.94 o 
  -5  13   5      549.80      695.59    111.25 o 
  -4  13   5    23517.54    23599.72    467.75 o 
  -3  13   5      464.86      479.04     30.35 o 
  -2  13   5     4773.15     5621.95    132.22 o 
  -1  13   5     2525.56     2975.44    194.40 o 
   0  13   5       60.56       25.68     23.64 o 
   1  13   5    10127.85    10071.24    171.47 o 
   2  13   5    14079.02    14118.00    218.72 o 
   3  13   5       12.51       16.33     13.39 o 
   4  13   5     5687.37     5779.21    147.64 o 
   5  13   5     1011.58     1014.11     52.41 o 
   6  13   5     4242.50     4221.57    113.67 o 
   7  13   5     1295.14     1392.16     76.97 o 
   8  13   5    18900.12    19150.80    368.56 o 
   9  13   5     3360.96     3486.58    106.60 o 
  10  13   5     6654.18     6423.56    215.96 o 
  11  13   5      765.02      722.39     85.31 o 
 -12  14   5     1497.56     1465.68     82.91 o 
 -11  14   5     2520.74     2678.23    105.95 o 
 -10  14   5      275.30      240.43     55.49 o 
  -9  14   5    25281.77    25567.72    538.73 o 
  -8  14   5     1210.46     1269.36     96.79 o 
  -7  14   5     4200.18     3768.79    115.45 o 
  -6  14   5       85.35       91.12     30.14 o 
  -5  14   5    44684.45    43975.06    800.34 o 
  -4  14   5     6086.58     6124.95    179.62 o 
  -3  14   5    41215.31    40649.15   1044.60 o 
  -2  14   5    15405.88    15262.85    283.29 o 
  -1  14   5    43479.46    43864.41    908.76 o 
   0  14   5      424.20      742.78     34.92 o 
   1  14   5    11974.98    11049.30    176.37 o 
   2  14   5     1345.80     1064.00     33.84 o 
   3  14   5    26812.30    26884.24    447.22 o 
   4  14   5     3900.53     3915.74    102.29 o 
   5  14   5     1029.88     1075.31     59.84 o 
   6  14   5     8691.64     8420.92    190.80 o 
   7  14   5      147.20      130.03     37.03 o 
   8  14   5     1735.43     1835.09     74.93 o 
   9  14   5       96.65      116.66     44.20 o 
  10  14   5     3298.72     3484.48    112.67 o 
  11  14   5       91.11      -22.16     52.95 o 
 -12  15   5     3399.88     3531.82    129.74 o 
 -11  15   5     2877.97     2829.60    109.76 o 
 -10  15   5       23.11       25.19     53.94 o 
  -9  15   5      188.56      238.31     64.08 o 
  -8  15   5    11481.19    11654.52    274.09 o 
  -7  15   5      471.38      448.13     46.65 o 
  -6  15   5      830.12      824.92     78.06 o 
  -5  15   5      862.32      858.65     50.04 o 
  -4  15   5     9013.60     8948.99    284.92 o 
  -3  15   5      674.23      817.53     47.92 o 
  -2  15   5    21021.90    20717.34    375.72 o 
  -1  15   5    30766.96    30830.58    651.30 o 
   0  15   5     9376.85     9160.23    183.87 o 
   1  15   5      970.76     1050.67     35.63 o 
   2  15   5    13552.67    13739.78    224.43 o 
   3  15   5       25.20        8.79     15.17 o 
   4  15   5    17200.69    16668.77    329.50 o 
   5  15   5      735.36      654.38     49.12 o 
   6  15   5        1.03       26.55     45.19 o 
   7  15   5     1956.51     1907.89     85.35 o 
   8  15   5       71.39      103.60     34.88 o 
   9  15   5      196.90      221.31     42.68 o 
  10  15   5      718.85      789.05     64.78 o 
  11  15   5       68.49      -23.14     50.88 o 
 -12  16   5     1097.92     1035.88     75.92 o 
 -11  16   5      348.92      381.08     54.08 o 
 -10  16   5     2090.47     2030.05    170.59 o 
  -9  16   5       83.33      -26.37     33.37 o 
  -8  16   5     7468.62     7335.64    193.42 o 
  -7  16   5     5438.01     5009.54    141.81 o 
  -6  16   5        7.42        7.93     55.82 o 
  -5  16   5     6700.84     6894.00    161.51 o 
  -4  16   5      232.05      112.37     40.08 o 
  -3  16   5     4760.03     4397.88    127.82 o 
  -2  16   5     1330.65     1232.12     64.69 o 
  -1  16   5    10643.75    11323.61    259.37 o 
   0  16   5    14848.23    13816.92    267.18 o 
   1  16   5    24940.24    24841.14    373.82 o 
   2  16   5     4224.15     4124.72     80.30 o 
   3  16   5     9439.63     9008.66    153.84 o 
   4  16   5    14205.61    14479.91    292.79 o 
   5  16   5     1790.37     1756.79     72.92 o 
   6  16   5     7154.07     7003.12    181.04 o 
   7  16   5     2074.69     2066.36     89.29 o 
   8  16   5     3420.14     3488.81    105.25 o 
   9  16   5     5804.31     5723.38    149.35 o 
  10  16   5        3.90      -26.52     39.46 o 
  11  16   5     2460.40     2545.84    390.23 o 
 -11  17   5      181.68      107.65     45.58 o 
 -10  17   5      412.56      354.90     56.18 o 
  -9  17   5      677.91      573.99     59.94 o 
  -8  17   5      744.01      606.38     58.49 o 
  -7  17   5      863.15      919.01     64.41 o 
  -6  17   5     4186.05     3903.98    116.69 o 
  -5  17   5     1049.94     1103.03     58.11 o 
  -4  17   5     5425.50     5231.56    128.41 o 
  -3  17   5     3249.32     3301.41    123.42 o 
  -2  17   5       22.92      -31.19     26.13 o 
  -1  17   5       10.47      -28.06     22.95 o 
   0  17   5      408.11      455.80     30.94 o 
   1  17   5      617.86      519.74     31.76 o 
   2  17   5     3621.96     3371.74     70.49 o 
   3  17   5      773.57      863.98     47.28 o 
   4  17   5      848.38      727.87     47.86 o 
   5  17   5       89.33       63.69     35.80 o 
   6  17   5      641.67      819.19    107.35 o 
   7  17   5       62.41       46.18     41.05 o 
   8  17   5      123.58      155.95     57.25 o 
   9  17   5      432.96      474.68     67.98 o 
  10  17   5      193.73      171.83     46.64 o 
  11  17   5        0.26      -14.90     53.94 o 
 -11  18   5      361.19      354.63     68.13 o 
 -10  18   5     4032.39     4011.07    150.01 o 
  -9  18   5     2613.83     2788.65    110.42 o 
  -8  18   5     5354.44     5186.99    152.62 o 
  -7  18   5      499.70      544.08     53.74 o 
  -6  18   5      552.78      559.79     50.61 o 
  -5  18   5     1494.86     1493.53     67.90 o 
  -4  18   5      606.67      639.33     45.91 o 
  -3  18   5     7061.08     6474.60    144.59 o 
  -2  18   5    11004.06    10821.33    226.62 o 
  -1  18   5     4224.98     3782.91    107.90 o 
   0  18   5    20122.64    20010.46    345.58 o 
   1  18   5     7468.76     7332.97    134.85 o 
   2  18   5     1026.72     1049.16     37.73 o 
   3  18   5      365.32      362.00     25.46 o 
   4  18   5     5507.62     5532.52    135.94 o 
   5  18   5     7396.23     7526.65    190.67 o 
   6  18   5     8857.41     8777.89    244.55 o 
   7  18   5      545.14      553.31     56.61 o 
   8  18   5     1211.63     1206.10     76.92 o 
   9  18   5     4377.43     4509.05    129.58 o 
  10  18   5     5354.71     5755.53    157.73 o 
 -11  19   5      830.59      717.66     77.15 o 
 -10  19   5      141.05       53.14     60.48 o 
  -9  19   5      565.85      464.70     59.74 o 
  -8  19   5       59.55      129.58     50.69 o 
  -7  19   5       14.39      -51.40     34.27 o 
  -6  19   5     1019.86     1033.33     64.62 o 
  -5  19   5      482.48      473.06     46.42 o 
  -4  19   5      486.13      363.70     55.48 o 
  -3  19   5        0.34        5.34     29.89 o 
  -2  19   5      147.67      195.31     42.17 o 
  -1  19   5     2111.39     2246.57     89.42 o 
   0  19   5       10.54       12.43     22.62 o 
   1  19   5     3269.71     3243.05     75.53 o 
   2  19   5       46.65       62.72     20.56 o 
   3  19   5      800.30      777.72     33.52 o 
   4  19   5      438.03      553.79     57.26 o 
   5  19   5     1021.15      915.34     61.13 o 
   6  19   5      993.96      941.92     73.55 o 
   7  19   5      242.53      298.19     73.64 o 
   8  19   5       85.53       15.07     45.90 o 
   9  19   5     1422.05     1367.40     74.05 o 
  10  19   5        6.07      -58.03     38.69 o 
 -11  20   5     2976.09     3098.16    137.95 o 
 -10  20   5       16.00      -46.28     47.42 o 
  -9  20   5     4630.34     4715.24    154.73 o 
  -8  20   5     5428.52     5429.99    161.03 o 
  -7  20   5    10120.04     9916.38    241.23 o 
  -6  20   5      504.25      486.64     69.35 o 
  -5  20   5    25518.63    24410.49    471.52 o 
  -4  20   5     2980.56     2838.33    157.37 o 
  -3  20   5    23404.04    22190.57    418.48 o 
  -2  20   5     1087.68      988.37     65.75 o 
  -1  20   5    29175.94    28936.92    618.82 o 
   0  20   5     9477.62     8814.39    169.96 o 
   1  20   5     8790.74     8485.02    154.58 o 
   2  20   5    10320.59    10376.55    182.48 o 
   3  20   5     8032.99     7888.69    164.54 o 
   4  20   5     3074.06     3192.30    113.89 o 
   5  20   5      117.11      135.50     64.03 o 
   6  20   5    14967.75    14838.52    336.82 o 
   7  20   5      333.61      231.23     50.63 o 
   8  20   5     1604.43     1576.76     88.24 o 
   9  20   5      501.30      480.17     56.38 o 
  10  20   5     1073.10      977.98     70.71 o 
 -11  21   5     2007.05     1807.70    159.70 o 
 -10  21   5        1.96        8.24     71.86 o 
  -9  21   5     1003.26      958.42     91.60 o 
  -8  21   5     2180.32     2202.63    166.76 o 
  -7  21   5        6.52      -16.62     45.06 o 
  -6  21   5     7442.87     7298.55    188.63 o 
  -5  21   5     1141.77     1111.20     66.22 o 
  -4  21   5       14.67       17.55     33.46 o 
  -3  21   5      697.61      849.60     52.01 o 
  -2  21   5     9231.04     8914.75    185.59 o 
  -1  21   5      122.37      210.32     37.77 o 
   0  21   5     1790.79     1738.62     79.22 o 
   1  21   5     3698.41     3821.80     86.46 o 
   2  21   5     4974.02     4928.16    102.76 o 
   3  21   5       58.28       38.39     28.42 o 
   4  21   5     6722.40     6577.13    173.65 o 
   5  21   5     1752.40     1708.20     82.87 o 
   6  21   5     5458.69     5583.17    173.17 o 
   7  21   5      259.78      123.56     44.44 o 
   8  21   5     1888.39     1835.45     98.85 o 
   9  21   5       14.47      -46.17     37.91 o 
  10  21   5     1619.56     1641.50     85.19 o 
 -11  22   5       37.01       12.82     45.18 o 
 -10  22   5     6914.55     6911.83    249.55 o 
  -9  22   5      244.10      220.63     54.60 o 
  -8  22   5     6723.05     6578.73    213.88 o 
  -7  22   5      655.94      550.32     60.12 o 
  -6  22   5      527.91      559.25     55.94 o 
  -5  22   5      276.11      208.93     45.58 o 
  -4  22   5      223.58      189.05     39.25 o 
  -3  22   5     2550.04     2332.73     86.49 o 
  -2  22   5     1226.72     1294.58     70.88 o 
  -1  22   5       10.55       13.75     33.67 o 
   0  22   5    19692.63    19283.43    339.78 o 
   1  22   5      458.97      392.34     32.28 o 
   2  22   5     2451.32     2261.50     64.28 o 
   3  22   5     6949.28     6508.06    201.18 o 
   4  22   5    21432.49    21169.32    448.77 o 
   5  22   5     5965.59     5888.36    167.00 o 
   6  22   5    11325.29    11309.74    273.14 o 
   7  22   5     9994.84     9650.98    246.78 o 
   8  22   5      507.97      469.51     62.16 o 
   9  22   5     1093.44     1099.67     71.88 o 
  10  22   5     2549.35     2741.06    163.75 o 
 -10  23   5     3380.41     3553.22    139.84 o 
  -9  23   5      684.00      658.94     69.66 o 
  -8  23   5     4035.41     3948.15    135.89 o 
  -7  23   5     1152.91     1018.85     91.16 o 
  -6  23   5     7197.21     7291.03    192.08 o 
  -5  23   5      644.49      613.37     78.90 o 
  -4  23   5    11962.01    11372.90    237.43 o 
  -3  23   5      743.36      725.49     61.42 o 
  -2  23   5      619.03      983.16     85.62 o 
  -1  23   5       78.81      143.91     42.34 o 
   0  23   5    21382.64    20579.47    402.17 o 
   1  23   5     1860.62     1877.95     59.29 o 
   2  23   5     3249.41     3237.03     80.01 o 
   3  23   5     3141.40     3225.16    109.43 o 
   4  23   5     2500.05     2481.29     97.04 o 
   5  23   5      103.44      124.83     46.26 o 
   6  23   5     5951.19     5962.53    180.59 o 
   7  23   5     2513.43     2327.38    105.08 o 
   8  23   5     1605.73     1453.91     93.75 o 
   9  23   5      294.55      154.17     58.79 o 
  10  23   5      540.57      628.86     64.45 o 
 -10  24   5     1111.42     1018.81     86.10 o 
  -9  24   5     7744.13     7711.02    216.55 o 
  -8  24   5     5611.85     5497.09    167.73 o 
  -7  24   5     8912.00     8659.77    224.32 o 
  -6  24   5     3721.25     3659.18    158.82 o 
  -5  24   5    34174.63    33579.41    701.91 o 
  -4  24   5     4376.14     4051.73    122.80 o 
  -3  24   5    19384.09    18396.04    400.64 o 
  -2  24   5     1582.63     1535.64     75.31 o 
  -1  24   5    38189.68    37556.47    706.78 o 
   0  24   5    15175.78    15090.19    307.40 o 
   1  24   5    25911.39    26069.33    417.77 o 
   2  24   5    15022.44    14290.81    252.52 o 
   3  24   5    14758.35    14506.95    324.67 o 
   4  24   5      108.07       60.43     62.97 o 
   5  24   5     5789.69     5408.70    160.69 o 
   6  24   5    14612.26    14249.28    333.68 o 
   7  24   5     7282.98     7254.99    204.70 o 
   8  24   5     1320.12     1226.43    125.13 o 
   9  24   5      348.69      214.70     60.86 o 
 -10  25   5     1136.63      972.78     91.16 o 
  -9  25   5     2995.34     3006.63    127.04 o 
  -8  25   5     3405.44     3363.48    129.06 o 
  -7  25   5      963.16      867.51     72.19 o 
  -6  25   5     1092.96     1112.54     89.30 o 
  -5  25   5     2537.40     2703.89    102.56 o 
  -4  25   5     5108.04     4960.64    139.17 o 
  -3  25   5       66.29       95.81     37.38 o 
  -2  25   5    10800.86    10806.14    247.45 o 
  -1  25   5     1400.85     2006.85    132.46 o 
   0  25   5     5798.32     6161.30    150.71 o 
   1  25   5      873.65     1072.81     54.64 o 
   2  25   5     2305.77     2421.34     71.90 o 
   3  25   5      411.45      409.36     53.09 o 
   4  25   5     9468.86     9133.15    229.58 o 
   5  25   5     2956.67     2785.91    111.42 o 
   6  25   5     4708.32     4688.67    151.19 o 
   7  25   5       58.13       35.94     49.67 o 
   8  25   5     1983.98     1938.20    131.92 o 
   9  25   5      419.34      278.39     64.62 o 
 -10  26   5     2993.42     2867.05    178.77 o 
  -9  26   5      588.65      454.59     83.59 o 
  -8  26   5     3977.04     4322.74    148.16 o 
  -7  26   5      982.73      836.38     71.02 o 
  -6  26   5     2019.99     2079.99    153.04 o 
  -5  26   5      462.13      413.47    128.86 o 
  -4  26   5     1790.14     1812.61     77.41 o 
  -3  26   5      974.43     1183.29     63.84 o 
  -2  26   5     2495.69     2757.21    107.74 o 
  -1  26   5     1333.57     1468.75     66.11 o 
   0  26   5     5042.19     4952.35    130.14 o 
   1  26   5     1916.58     1907.46     72.24 o 
   2  26   5     2613.09     2647.61     82.25 o 
   3  26   5     6566.81     6485.71    178.12 o 
   4  26   5     5487.34     5627.81    163.68 o 
   5  26   5     5371.38     5163.14    158.31 o 
   6  26   5     3865.68     3819.82    134.89 o 
   7  26   5     8270.99     8463.23    231.14 o 
   8  26   5      905.46      992.03     82.36 o 
   9  26   5     3712.76     3463.17    225.94 o 
  -9  27   5        0.65      -27.67     54.64 o 
  -8  27   5     7817.64     7884.22    220.17 o 
  -7  27   5       32.78       73.32     52.09 o 
  -6  27   5    10025.68     9942.92    249.84 o 
  -5  27   5      740.11      761.69     62.93 o 
  -4  27   5     9286.02     9250.19    199.19 o 
  -3  27   5      171.25      232.08     57.23 o 
  -2  27   5    26121.12    25743.37    517.87 o 
  -1  27   5     5232.59     5095.63    168.76 o 
   0  27   5     6421.64     6677.08    163.54 o 
   1  27   5    10932.77    10799.63    203.94 o 
   2  27   5     5801.28     5969.92    130.41 o 
   3  27   5       63.67       84.54     46.61 o 
   4  27   5     6742.67     6453.25    182.09 o 
   5  27   5     3526.68     3440.52    127.10 o 
   6  27   5     5715.10     5795.79    177.44 o 
   7  27   5     1138.24     1047.89     82.26 o 
   8  27   5      725.39      604.49     72.19 o 
   9  27   5       10.50      -58.59     46.47 o 
  -9  28   5     6638.35     6694.29    213.93 o 
  -8  28   5     1783.12     2015.50    104.54 o 
  -7  28   5     9129.13     9052.72    230.91 o 
  -6  28   5     4328.59     4191.50    136.35 o 
  -5  28   5    15453.71    14918.91    396.89 o 
  -4  28   5     1581.75     1645.07     78.24 o 
  -3  28   5    12081.33    11833.10    276.40 o 
  -2  28   5      177.74      361.75     53.70 o 
  -1  28   5    27074.85    27360.53    531.17 o 
   0  28   5     5974.85     5934.81    150.93 o 
   1  28   5     7970.28     8084.49    164.16 o 
   2  28   5     3861.99     4080.68    134.24 o 
   3  28   5     6163.23     6296.78    178.91 o 
   4  28   5     1109.93     1025.52     77.39 o 
   5  28   5     5646.23     5448.16    183.06 o 
   6  28   5    12648.70    12640.15    396.91 o 
   7  28   5     4652.20     4559.19    158.03 o 
   8  28   5       79.44       62.28     55.23 o 
  -9  29   5     1371.97     1669.64    141.46 o 
  -8  29   5        6.90       14.09     88.11 o 
  -7  29   5      675.72      670.34    123.91 o 
  -6  29   5       98.75      116.82     63.73 o 
  -5  29   5      722.59      784.34     66.81 o 
  -4  29   5      865.13      907.45     65.96 o 
  -3  29   5      178.84      374.38     83.27 o 
  -2  29   5      548.69      571.10     74.06 o 
  -1  29   5      264.44      524.63     67.75 o 
   0  29   5     4667.70     4739.21    134.28 o 
   1  29   5      488.10      647.91     50.87 o 
   2  29   5     4134.82     4063.60    134.65 o 
   3  29   5     2621.04     2629.22    165.46 o 
   4  29   5      236.54      257.85     57.70 o 
   5  29   5     1466.19     1490.91     88.47 o 
   6  29   5     6885.48     6876.54    201.77 o 
   7  29   5      150.85      127.67     56.24 o 
   8  29   5     4930.27     4673.38    166.64 o 
  -8  30   5     4015.83     4305.03    160.52 o 
  -7  30   5     2934.73     2887.18    120.04 o 
  -6  30   5        8.30       12.74     93.34 o 
  -5  30   5      149.06       73.18     49.77 o 
  -4  30   5     1421.26     1437.17     74.97 o 
  -3  30   5      158.10      133.94     90.78 o 
  -2  30   5     1462.73     1321.49     89.49 o 
  -1  30   5        5.78       93.06     85.32 o 
   0  30   5     3133.34     3227.34    105.58 o 
   1  30   5      111.45      159.20     41.99 o 
   2  30   5      160.28      211.96     63.72 o 
   3  30   5       72.28      215.24    122.48 o 
   4  30   5      113.49      110.06     52.40 o 
   5  30   5     7518.81     7162.60    203.93 o 
   6  30   5     5356.95     5471.84    251.55 o 
   7  30   5     1815.21     1879.85    107.35 o 
   8  30   5        2.70      -84.99     56.66 o 
  -8  31   5     1680.16     1840.48    211.65 o 
  -7  31   5        8.85      -22.29     92.72 o 
  -6  31   5    11234.96    11559.93    298.51 o 
  -5  31   5     1450.04     1432.84    192.31 o 
  -4  31   5     4650.15     4817.09    133.83 o 
  -3  31   5      403.23      403.28     95.72 o 
  -2  31   5     7364.83     7466.92    200.54 o 
  -1  31   5     1705.63     1720.20     79.82 o 
   0  31   5     9491.72     9642.29    230.72 o 
   1  31   5     4027.59     4349.41    155.40 o 
   2  31   5     1114.17     1317.02     84.69 o 
   3  31   5     5486.96     5359.33    196.46 o 
   4  31   5     5815.20     5576.85    172.83 o 
   5  31   5     2218.88     2268.26    110.79 o 
   6  31   5     1341.05     1493.51     94.61 o 
   7  31   5     2206.66     2114.73    114.35 o 
  -8  32   5      541.24      722.34    122.54 o 
  -7  32   5     1376.86     1355.50    100.96 o 
  -6  32   5       28.98       68.98     88.21 o 
  -5  32   5     1761.85     1743.11    175.93 o 
  -4  32   5      357.84      352.51     71.17 o 
  -3  32   5     1743.91     2122.89    118.39 o 
  -2  32   5     1364.97     1512.78    117.76 o 
  -1  32   5     2925.71     3383.75    134.31 o 
   0  32   5     3841.96     4545.02    305.91 o 
   1  32   5    13764.67    13825.97    324.64 o 
   2  32   5      443.04      426.28     68.57 o 
   3  32   5      169.51      253.27     58.16 o 
   4  32   5     2050.69     2132.76    105.11 o 
   5  32   5      325.40      409.63     68.30 o 
   6  32   5      488.67      541.85     72.38 o 
   7  32   5      207.42      288.56     83.55 o 
  -7  33   5     4281.78     4776.67    218.75 o 
  -6  33   5     1477.00     1544.41    125.96 o 
  -5  33   5       52.42      120.60     69.11 o 
  -4  33   5      468.25      588.15     86.60 o 
  -3  33   5        2.96      148.17    132.34 o 
  -2  33   5     2460.59     2530.49    112.81 o 
  -1  33   5     1036.56     1143.36     78.15 o 
   0  33   5      155.38      539.92    186.00 o 
   1  33   5     2168.43     2673.89    427.83 o 
   2  33   5       14.12      -31.33     53.61 o 
   3  33   5     1837.08     1911.13    103.80 o 
   4  33   5      258.16      262.89     61.08 o 
   5  33   5     1860.38     2087.78    111.56 o 
   6  33   5     1108.13     1078.22    112.16 o 
  -7  34   5      251.71      401.30    229.10 o 
  -6  34   5      103.41       96.75    113.68 o 
  -5  34   5     1045.45     1098.35     90.36 o 
  -4  34   5        9.63      -24.21    121.92 o 
  -3  34   5      435.01      400.24     88.06 o 
  -2  34   5       46.78      121.40     59.41 o 
  -1  34   5      200.26      161.95     48.93 o 
   0  34   5      340.71      386.41     53.76 o 
   1  34   5      482.41      310.58     76.02 o 
   2  34   5      931.90      866.53     96.30 o 
   3  34   5        5.40       60.95    104.69 o 
   4  34   5      413.75      397.36     69.68 o 
   5  34   5      363.28      448.53     72.18 o 
   6  34   5     1444.85     1376.84     98.25 o 
  -6  35   5     4000.93     4377.74    207.76 o 
  -5  35   5       37.48      -78.66    151.71 o 
  -4  35   5      995.06     1073.98    126.41 o 
  -3  35   5      181.64      340.87    184.86 o 
  -2  35   5     7533.97     7519.10    218.95 o 
  -1  35   5      493.47      570.18     62.72 o 
   0  35   5     4443.82     4753.97    138.11 o 
   1  35   5     1194.18     1336.60    109.14 o 
   2  35   5      141.78      147.99     67.13 o 
   3  35   5     1696.95     1561.88     98.08 o 
   4  35   5      392.61      553.82    100.68 o 
   5  35   5     1025.99     1059.32     96.15 o 
   6  35   5      549.47      480.92     75.03 o 
  -6  36   5      391.90      645.91    165.19 o 
  -5  36   5      159.23      403.32    120.96 o 
  -4  36   5       72.21      167.71    136.65 o 
  -3  36   5       35.15       75.08     69.12 o 
  -2  36   5        1.34      261.56    128.83 o 
  -1  36   5      430.82      577.18    121.65 o 
   0  36   5     1007.30     1473.60    204.15 o 
   1  36   5     2835.72     2913.87    153.05 o 
   2  36   5     1631.95     1833.63    255.12 o 
   3  36   5      773.69      783.61    121.92 o 
   4  36   5       64.79       83.71     78.71 o 
   5  36   5       78.11        9.89     65.82 o 
  -5  37   5        6.92      181.31    258.61 o 
  -4  37   5     2553.97     2977.06    163.51 o 
  -3  37   5      416.55      340.69     80.31 o 
  -2  37   5     3842.38     4258.17    184.36 o 
  -1  37   5        6.99       59.11     77.75 o 
   0  37   5     2680.25     2796.99    256.57 o 
   1  37   5     3675.20     4092.50    244.52 o 
   2  37   5      596.58      600.78    120.16 o 
   3  37   5     7331.20     7245.62    216.01 o 
   4  37   5     2429.92     2448.80    125.26 o 
  -4  38   5      168.93      248.68     83.80 o 
  -3  38   5     1507.71     1375.49    115.60 o 
  -2  38   5       25.59      113.00     77.45 o 
  -1  38   5      148.81       32.36     56.89 o 
   0  38   5      399.94      490.76    119.02 o 
   1  38   5     3478.47     3629.25    232.12 o 
   2  38   5     1852.85     1901.81    170.76 o 
   3  38   5      637.20      792.95    128.20 o 
   4  38   5      324.61      358.29     74.72 o 
  -4  39   5      343.50      190.60     86.22 o 
  -3  39   5        0.76       44.60    114.23 o 
  -2  39   5      675.59      812.65     91.85 o 
  -1  39   5      796.59      808.62     71.92 o 
   0  39   5      712.99      645.27     96.03 o 
   1  39   5      114.79      356.40    103.42 o 
   2  39   5      469.80      572.78     97.40 o 
   3  39   5      409.88      392.82     88.11 o 
  -2  40   5       29.90       58.49     75.37 o 
  -1  40   5     3055.39     3367.69    192.19 o 
   0  40   5      508.58      520.91     97.30 o 
   1  40   5      578.08      550.50     99.23 o 
 -13   0   6      418.60      404.17     95.06 o 
 -12   0   6      572.15      416.92     93.64 o 
 -11   0   6      353.88      976.95    338.22 o 
 -10   0   6     3006.00     3158.05    143.59 o 
  -9   0   6     5458.90     5244.06    169.49 o 
  -8   0   6      271.89      359.69     43.98 o 
  -7   0   6       58.21       42.44     25.77 o 
  -6   0   6     2318.91     2472.99    250.29 o 
  -5   0   6    14929.00    15815.47    647.07 o 
  -4   0   6     1440.42     1876.55    166.80 o 
  -3   0   6    14683.62    18295.32   2165.39 o 
  -2   0   6    46204.21    45355.19   4568.67 o 
  -1   0   6    45255.53    46182.62   2190.59 o 
   0   0   6     6092.63     7353.39    179.71 o 
   1   0   6    10239.97    11471.78    288.89 o 
   2   0   6    96007.19   102817.61   2706.93 o 
   3   0   6        4.14      -25.51     70.01 o 
   4   0   6    45501.98    46314.40    880.47 o 
   5   0   6      749.68      897.91     41.86 o 
   6   0   6    21728.05    22202.50    499.45 o 
   7   0   6     8381.31     8769.82    282.81 o 
   8   0   6    54640.42    56411.51   2151.68 o 
   9   0   6    18815.17    18961.97    782.87 o 
  10   0   6    13307.03    12479.32    551.93 o 
  11   0   6     5220.29     5140.74    289.96 o 
  12   0   6     5722.11     6247.34    338.85 o 
 -13   1   6      426.52      329.08     63.82 o 
 -12   1   6     1095.69     1220.36     92.22 o 
 -11   1   6     2640.55     2856.51    163.82 o 
 -10   1   6     5982.16     6365.39    142.28 o 
  -9   1   6      423.66      453.58     36.34 o 
  -8   1   6    21053.36    21098.31    395.13 o 
  -7   1   6      638.35      541.97     38.29 o 
  -6   1   6      496.41      496.61     27.92 o 
  -5   1   6     3169.73     2861.64     71.88 o 
  -4   1   6    44011.79    44047.59   1015.34 o 
  -3   1   6    18276.25    20894.59   1710.81 o 
  -2   1   6    24754.34    25246.84    958.18 o 
  -1   1   6       72.72       39.94     40.82 o 
   0   1   6    22803.57    23835.67    382.36 o 
   1   1   6    27511.67    28216.31    504.87 o 
   2   1   6    18517.41    20101.44    394.77 o 
   3   1   6    27270.30    30315.62    577.85 o 
   4   1   6    18717.31    19633.25    290.97 o 
   5   1   6     7474.62     7223.45    119.69 o 
   6   1   6       53.85       62.08     17.37 o 
   7   1   6     1817.32     1960.07     64.16 o 
   8   1   6     2920.13     3103.61    134.26 o 
   9   1   6     2259.25     2159.36    112.45 o 
  10   1   6      419.67      379.12     62.15 o 
  11   1   6      817.75      684.02     78.14 o 
  12   1   6      466.05      470.98     76.89 o 
 -13   2   6     1531.00     1388.86    100.97 o 
 -12   2   6     3014.91     3136.75    245.72 o 
 -11   2   6     7985.72     8263.76    258.40 o 
 -10   2   6    22589.29    22752.58    427.41 o 
  -9   2   6    21931.14    22545.97    420.58 o 
  -8   2   6     2252.98     2442.94     97.06 o 
  -7   2   6    31148.46    29789.35    519.97 o 
  -6   2   6    10442.02     9522.71    169.64 o 
  -5   2   6    38797.56    36253.47   1289.02 o 
  -4   2   6    12476.02    11302.02    279.83 o 
  -3   2   6   140455.11   144983.34  11547.06 o 
  -2   2   6    15864.13    16157.40    384.37 o 
  -1   2   6    73529.14    73632.84   1781.62 o 
   0   2   6    10365.73    10835.75    185.40 o 
   1   2   6    70808.79    73002.71   1279.31 o 
   2   2   6    11702.57    12834.79    262.03 o 
   3   2   6    99446.34   108538.46   2309.38 o 
   4   2   6    16174.16    16446.55    269.32 o 
   5   2   6     1192.13     1144.91     32.34 o 
   6   2   6       98.89      138.57     41.56 o 
   7   2   6     2652.55     2678.04     78.40 o 
   8   2   6      198.60      977.02    113.04 o 
   9   2   6     3240.35     3192.53    141.66 o 
  10   2   6      518.82      499.14     66.77 o 
  11   2   6        4.60      -18.39     45.22 o 
  12   2   6      897.12      735.50     86.68 o 
 -13   3   6       22.91      -70.14     46.76 o 
 -12   3   6     3534.58     3640.54    272.11 o 
 -11   3   6      237.38      287.25    115.89 o 
 -10   3   6     4892.91     5037.72    121.75 o 
  -9   3   6      146.43      104.86     27.60 o 
  -8   3   6     4441.05     4223.04    100.34 o 
  -7   3   6     4656.70     4582.61    133.39 o 
  -6   3   6      838.16      727.92     60.21 o 
  -5   3   6     9712.28     9633.43    282.47 o 
  -4   3   6    11984.68    11897.69    302.84 o 
  -3   3   6    18069.96    18461.75    802.46 o 
  -2   3   6     1636.80     1730.66     55.44 o 
  -1   3   6    11341.97    11998.10    298.26 o 
   0   3   6    17031.93    18823.80    344.15 o 
   1   3   6    54083.46    57748.41   1152.42 o 
   2   3   6    11526.95    13217.26    372.74 o 
   3   3   6     7939.18     8520.55    161.20 o 
   4   3   6    12450.68    12396.52    208.18 o 
   5   3   6     2055.55     2019.66     52.43 o 
   6   3   6     1033.12     1006.49     45.53 o 
   7   3   6     1469.93     1496.81     65.03 o 
   8   3   6     7286.35     7652.50    441.08 o 
   9   3   6     6732.06     6445.14    226.32 o 
  10   3   6     3772.47     3777.77    160.76 o 
  11   3   6      152.12       80.72     50.39 o 
  12   3   6      627.80      639.43    170.11 o 
 -13   4   6       67.70       28.86     52.38 o 
 -12   4   6      566.66      680.04    219.59 o 
 -11   4   6      559.41      637.45     55.66 o 
 -10   4   6     4285.66     4211.95    125.43 o 
  -9   4   6      261.55      263.22     42.14 o 
  -8   4   6     1968.41     2061.66     62.91 o 
  -7   4   6     2185.91     2136.37     59.08 o 
  -6   4   6      318.69      369.49     41.14 o 
  -5   4   6      990.22     1150.23     50.20 o 
  -4   4   6      873.95      719.18     67.83 o 
  -3   4   6     1358.63     1353.44     93.51 o 
  -2   4   6    12801.73    12388.96    252.06 o 
  -1   4   6       34.93     -100.75     67.17 o 
   0   4   6    19942.28    20157.28    367.33 o 
   1   4   6    25063.63    26035.82    508.85 o 
   2   4   6    39537.65    40970.04    817.35 o 
   3   4   6     7206.37     7302.59    141.92 o 
   4   4   6    40874.90    41146.59    642.24 o 
   5   4   6     1557.26     1735.84     53.01 o 
   6   4   6     9887.96     9978.81    197.79 o 
   7   4   6     4088.27     4121.23    102.31 o 
   8   4   6    51828.63    53257.95   1439.76 o 
   9   4   6    14927.64    15335.65    459.75 o 
  10   4   6     8836.76     9087.66    302.67 o 
  11   4   6     3992.65     4211.73    292.39 o 
 -12   5   6       39.71      181.14    469.70 o 
 -11   5   6     3457.31     3723.01    122.84 o 
 -10   5   6     4628.12     4571.09    136.25 o 
  -9   5   6     5516.81     5542.16    189.62 o 
  -8   5   6     6088.82     5802.62    127.92 o 
  -7   5   6       70.08       37.23     22.38 o 
  -6   5   6     2988.79     3035.80    111.16 o 
  -5   5   6     1116.95      822.16     46.62 o 
  -4   5   6    25294.44    24259.80    828.34 o 
  -3   5   6       61.54      107.25     21.72 o 
  -2   5   6    17334.91    17403.46    309.32 o 
  -1   5   6     1011.41      987.03     52.87 o 
   0   5   6      148.01      232.66     33.31 o 
   1   5   6     4621.97     4477.16    104.60 o 
   2   5   6    23778.21    24419.50    493.46 o 
   3   5   6     1178.64     1395.74     41.69 o 
   4   5   6     1638.39     1748.24    131.11 o 
   5   5   6     4265.39     4698.81    105.08 o 
   6   5   6      521.53      611.58     36.65 o 
   7   5   6        1.67        9.82     34.85 o 
   8   5   6      726.74      751.15     74.68 o 
   9   5   6       39.87       71.30     46.46 o 
  10   5   6        0.21       10.68     48.41 o 
  11   5   6       71.75       -0.93     47.42 o 
 -12   6   6     4392.08     4963.82    184.76 o 
 -11   6   6     2139.55     2407.59    120.04 o 
 -10   6   6    15383.89    15264.54    363.01 o 
  -9   6   6     4818.41     4795.63    113.77 o 
  -8   6   6       63.78       40.72     22.87 o 
  -7   6   6    11463.39    11206.83    236.54 o 
  -6   6   6     3670.66     3564.69    121.44 o 
  -5   6   6    25898.10    24759.21    833.77 o 
  -4   6   6    16262.20    16757.17    402.79 o 
  -3   6   6    52663.00    54801.80   1013.09 o 
  -2   6   6     4043.67     4063.37     84.08 o 
  -1   6   6    40870.80    42140.32    860.66 o 
   0   6   6     1782.12     1914.26     56.22 o 
   1   6   6     6041.20     5678.21    128.80 o 
   2   6   6     2634.28     2472.26     74.75 o 
   3   6   6     2288.16     1922.91     64.52 o 
   4   6   6    37857.60    39364.95    676.14 o 
   5   6   6    10493.28    10542.22    204.60 o 
   6   6   6      566.18      571.97     39.75 o 
   7   6   6       72.16      130.61     41.18 o 
   8   6   6     1591.45     1922.45    110.25 o 
   9   6   6        1.47      -36.14     42.71 o 
  10   6   6     1220.24     1007.10     87.37 o 
  11   6   6     2061.74     1999.95    118.44 o 
 -12   7   6      253.78      294.42    264.34 o 
 -11   7   6      690.56      707.07     57.63 o 
 -10   7   6      229.05      233.19     42.36 o 
  -9   7   6       87.27      155.15     39.72 o 
  -8   7   6     4591.93     4410.78    152.69 o 
  -7   7   6     5033.20     4926.39    168.54 o 
  -6   7   6        0.71        9.95     33.13 o 
  -5   7   6       45.36       21.33     23.32 o 
  -4   7   6     3715.10     3514.39     94.10 o 
  -3   7   6     4324.20     4344.90     98.64 o 
  -2   7   6     1474.18     1782.05     46.47 o 
  -1   7   6     3583.34     3652.42    143.05 o 
   0   7   6     7328.71     7546.61    226.22 o 
   1   7   6       95.24      116.82     26.99 o 
   2   7   6     9234.25     9638.58    184.08 o 
   3   7   6     7158.39     6972.92    131.76 o 
   4   7   6      149.66      161.80     22.63 o 
   5   7   6     4383.58     4965.61    111.43 o 
   6   7   6      185.87      261.89     35.94 o 
   7   7   6     3995.96     4095.07    103.94 o 
   8   7   6        9.23      -22.53     37.28 o 
   9   7   6     1029.64     1075.96     95.92 o 
  10   7   6     4396.36     4528.58    182.95 o 
  11   7   6     1847.97     1752.64    117.36 o 
 -12   8   6      655.97      653.98    248.95 o 
 -11   8   6      284.75      600.33    107.42 o 
 -10   8   6     8331.98     8019.66    210.93 o 
  -9   8   6      165.33      111.95     36.95 o 
  -8   8   6      826.00      819.46     45.51 o 
  -7   8   6     5395.04     5259.10    150.55 o 
  -6   8   6     7278.49     6895.24    225.99 o 
  -5   8   6     4045.89     3894.25    138.72 o 
  -4   8   6      862.13      870.36     63.08 o 
  -3   8   6     1627.15     1575.70     46.80 o 
  -2   8   6     1312.34     1329.55     45.27 o 
  -1   8   6     3760.25     3403.72    123.78 o 
   0   8   6    14924.60    15015.80    341.88 o 
   1   8   6    10310.75    10280.46    206.05 o 
   2   8   6    28401.98    28479.09    508.90 o 
   3   8   6     6061.19     6722.01    145.00 o 
   4   8   6    16443.72    16671.53    288.84 o 
   5   8   6     2662.51     2599.40     71.03 o 
   6   8   6      276.14      302.18     31.31 o 
   7   8   6     8460.17     8479.19    179.95 o 
   8   8   6     5244.37     5088.53    126.93 o 
   9   8   6     1832.08     1712.71     98.47 o 
  10   8   6     2627.20     2564.20    151.79 o 
  11   8   6      652.64      568.22     75.78 o 
 -12   9   6     4169.46     4400.86    143.43 o 
 -11   9   6      813.61      754.48     60.00 o 
 -10   9   6     1737.89     1795.97    130.91 o 
  -9   9   6     3621.76     3414.42    109.65 o 
  -8   9   6      206.00      332.96     95.03 o 
  -7   9   6     2396.35     2257.56     86.25 o 
  -6   9   6     3079.69     3130.64     83.47 o 
  -5   9   6     5105.26     4881.90    131.67 o 
  -4   9   6    26365.80    27472.57    504.20 o 
  -3   9   6     2475.69     2540.76     63.35 o 
  -2   9   6    11558.61    11245.79    208.38 o 
  -1   9   6     3905.35     3930.98     91.19 o 
   0   9   6      457.93      514.72     38.87 o 
   1   9   6    16213.02    17202.91    302.61 o 
   2   9   6    10212.15     9933.04    190.32 o 
   3   9   6    15714.09    16068.14    310.04 o 
   4   9   6      736.18      773.36     58.22 o 
   5   9   6    15491.70    15337.60    272.71 o 
   6   9   6     1338.14     1440.48     55.08 o 
   7   9   6      160.85      465.67    318.94 o 
   8   9   6      251.23      220.87     36.27 o 
   9   9   6     6068.39     5973.32    197.74 o 
  10   9   6     1273.35     1457.50    123.31 o 
  11   9   6      784.86      649.77     78.81 o 
 -12  10   6     2324.25     2508.53    104.49 o 
 -11  10   6       54.90       19.76     51.44 o 
 -10  10   6     3149.98     3071.16    106.90 o 
  -9  10   6     2487.00     2378.57    107.06 o 
  -8  10   6      244.23      253.39     35.47 o 
  -7  10   6     1347.21     1401.77     64.58 o 
  -6  10   6     1382.30     1522.57     61.43 o 
  -5  10   6      115.49       76.30     25.97 o 
  -4  10   6    15000.29    15892.89    306.43 o 
  -3  10   6       28.65       -2.62     19.25 o 
  -2  10   6     5496.23     5357.12    134.19 o 
  -1  10   6     7728.78     7619.86    167.00 o 
   0  10   6    17473.87    18662.44    461.61 o 
   1  10   6     1426.49     1391.83     42.41 o 
   2  10   6    13586.14    13667.44    248.33 o 
   3  10   6     5835.04     6827.29    267.10 o 
   4  10   6    23901.48    23536.09    445.98 o 
   5  10   6     3760.39     3648.27     86.84 o 
   6  10   6     1140.43     1234.34     49.61 o 
   7  10   6      669.17      673.82     45.62 o 
   8  10   6      445.48      510.82     44.81 o 
   9  10   6        7.82       13.23     47.17 o 
  10  10   6     2980.64     3100.91    145.13 o 
  11  10   6     2379.62     2280.69    130.02 o 
 -12  11   6     1330.47     1309.84     77.97 o 
 -11  11   6     4790.87     4915.03    150.72 o 
 -10  11   6     1235.68     1220.70     76.68 o 
  -9  11   6     1277.45     1251.94     79.31 o 
  -8  11   6    12339.80    12579.33    295.30 o 
  -7  11   6    12826.33    12371.56    264.17 o 
  -6  11   6     4405.93     4388.83    111.71 o 
  -5  11   6     1068.38     1244.28     53.65 o 
  -4  11   6    55335.02    56225.84   1002.95 o 
  -3  11   6     8287.30     8027.02    160.60 o 
  -2  11   6     3190.02     2724.99     67.94 o 
  -1  11   6       80.18      118.20     97.25 o 
   0  11   6    22974.97    22606.92    431.65 o 
   1  11   6    16350.22    17484.81    309.72 o 
   2  11   6    21169.03    22050.57    386.49 o 
   3  11   6    24740.04    25372.78    530.23 o 
   4  11   6     2993.84     2744.82     79.72 o 
   5  11   6       92.86       93.44     29.44 o 
   6  11   6     3706.83     3755.48     92.23 o 
   7  11   6     2927.73     2838.51     81.35 o 
   8  11   6     4660.37     4598.00    121.08 o 
   9  11   6        6.08      -21.33     33.67 o 
  10  11   6     1478.57     1618.74    102.04 o 
  11  11   6        4.63       13.57     52.58 o 
 -12  12   6     2655.69     2746.20    108.58 o 
 -11  12   6     8315.61     8498.32    228.13 o 
 -10  12   6      851.24      935.61     61.39 o 
  -9  12   6      700.28      634.21     63.80 o 
  -8  12   6     4766.89     4952.46    260.90 o 
  -7  12   6     9011.51     8669.44    208.05 o 
  -6  12   6     5213.56     5285.28    127.82 o 
  -5  12   6    29767.11    29103.96    622.55 o 
  -4  12   6     1451.15     1433.40     71.63 o 
  -3  12   6    12732.97    12186.22    232.89 o 
  -2  12   6     3814.89     3760.57     85.94 o 
  -1  12   6    39854.20    39323.49   1176.91 o 
   0  12   6     3598.12     3674.12     80.77 o 
   1  12   6    14544.50    14551.12    240.23 o 
   2  12   6      317.24      386.47     25.12 o 
   3  12   6     5068.54     4931.42     98.74 o 
   4  12   6      347.33      502.11     55.02 o 
   5  12   6    13832.16    13450.81    276.03 o 
   6  12   6      139.96      154.37     29.12 o 
   7  12   6      761.92      791.46     54.86 o 
   8  12   6       22.68       72.59     35.39 o 
   9  12   6      109.79       96.32     37.22 o 
  10  12   6       13.61      -11.67     45.16 o 
  11  12   6        1.88      -62.72     50.09 o 
 -12  13   6     3980.34     3990.98    138.39 o 
 -11  13   6      181.30      171.09     54.15 o 
 -10  13   6      189.00      137.18     50.86 o 
  -9  13   6       22.07      -25.25     40.95 o 
  -8  13   6     8756.25     8933.14    219.76 o 
  -7  13   6     1357.46     1429.96     68.25 o 
  -6  13   6       42.97       60.32     28.46 o 
  -5  13   6     1102.26     1243.62     49.54 o 
  -4  13   6     6013.54     5796.87    137.03 o 
  -3  13   6     3061.92     2520.93     67.77 o 
  -2  13   6       66.44      130.34     30.16 o 
  -1  13   6    36879.66    39749.96   1425.02 o 
   0  13   6      111.07      135.05     40.79 o 
   1  13   6    12396.30    12062.42    203.33 o 
   2  13   6    16838.35    17319.96    287.27 o 
   3  13   6    15540.01    15450.64    267.45 o 
   4  13   6     4344.48     4397.27    122.19 o 
   5  13   6    26180.06    25635.93    489.93 o 
   6  13   6      120.77      142.43     35.10 o 
   7  13   6     8266.66     8366.23    183.67 o 
   8  13   6     1406.79     1349.11     65.26 o 
   9  13   6     7590.89     7851.76    184.79 o 
  10  13   6     4791.48     4823.26    221.58 o 
  11  13   6     4666.01     5092.76    208.56 o 
 -12  14   6       30.84       26.45     43.49 o 
 -11  14   6      107.77       81.66     42.62 o 
 -10  14   6       57.39       25.14     46.62 o 
  -9  14   6     2456.92     2541.19    114.95 o 
  -8  14   6     2530.34     2359.26     93.92 o 
  -7  14   6     2227.23     2168.12     88.17 o 
  -6  14   6      259.11      150.33     37.05 o 
  -5  14   6       24.58      -18.83     28.59 o 
  -4  14   6      864.51      758.58     43.47 o 
  -3  14   6    16007.01    16048.57    337.45 o 
  -2  14   6     3173.90     2896.49     74.53 o 
  -1  14   6       79.40      166.07     35.09 o 
   0  14   6    13840.42    14346.75    259.95 o 
   1  14   6      645.13      548.26     52.66 o 
   2  14   6    10921.11    10757.20    188.56 o 
   3  14   6     1834.87     1773.26     53.29 o 
   4  14   6    23711.17    23422.85    501.95 o 
   5  14   6        9.39       34.67     29.22 o 
   6  14   6     3175.93     3364.16    100.62 o 
   7  14   6    17106.30    16421.49    320.39 o 
   8  14   6     3131.70     3167.73    103.27 o 
   9  14   6     2089.04     2138.93     84.03 o 
  10  14   6     5279.83     5591.43    199.57 o 
  11  14   6     1585.21     1829.60    116.49 o 
 -12  15   6     1816.88     1917.82    138.82 o 
 -11  15   6     4572.44     4555.46    146.25 o 
 -10  15   6    15497.85    15291.63    634.02 o 
  -9  15   6    11327.73    11126.36    386.33 o 
  -8  15   6    15842.50    15468.19    345.71 o 
  -7  15   6     2836.58     2696.45     95.73 o 
  -6  15   6    11404.32    11340.89    305.47 o 
  -5  15   6     2458.08     2401.51     77.84 o 
  -4  15   6    56126.21    54714.66   1010.25 o 
  -3  15   6     3658.77     3717.93     90.68 o 
  -2  15   6    82424.84    84519.98   1451.01 o 
  -1  15   6       99.67      220.24     60.09 o 
   0  15   6    31857.02    31746.21    554.02 o 
   1  15   6     2316.79     2464.99     86.27 o 
   2  15   6    46640.91    46781.71    682.36 o 
   3  15   6       26.06       87.02     33.98 o 
   4  15   6     1603.08     1716.36     64.20 o 
   5  15   6      710.69      671.17     48.63 o 
   6  15   6     2393.24     2342.97     89.67 o 
   7  15   6     1940.45     1934.71     73.30 o 
   8  15   6     5310.60     5109.27    133.41 o 
   9  15   6        1.20      -21.91     36.21 o 
  10  15   6        5.94      -39.57     75.54 o 
  11  15   6      297.10      286.31     65.88 o 
 -12  16   6      651.01      650.48    132.07 o 
 -11  16   6     4846.32     5047.97    159.24 o 
 -10  16   6     1099.22     1181.03     94.78 o 
  -9  16   6     2504.45     2734.19    107.74 o 
  -8  16   6     4231.25     4189.85    166.72 o 
  -7  16   6     5314.70     4930.83    141.20 o 
  -6  16   6      136.27      168.42     48.23 o 
  -5  16   6    23862.73    22669.64    421.50 o 
  -4  16   6      182.21      203.16     32.89 o 
  -3  16   6    20654.56    20230.28    372.67 o 
  -2  16   6      382.86      369.02     53.86 o 
  -1  16   6    26864.88    25745.97    671.47 o 
   0  16   6     1767.86     1672.59     51.21 o 
   1  16   6    11375.07    10919.73    178.57 o 
   2  16   6     4255.32     4472.36     87.70 o 
   3  16   6    16581.14    16522.61    288.37 o 
   4  16   6     2657.66     2511.16    101.17 o 
   5  16   6     9036.04     8923.14    220.08 o 
   6  16   6     1446.92     1452.67     73.46 o 
   7  16   6     1047.47      949.16     77.40 o 
   8  16   6     2504.71     2915.83    309.83 o 
   9  16   6     1659.70     1850.78     80.26 o 
  10  16   6     1237.78     1503.54     77.75 o 
  11  16   6        3.29       32.10     57.08 o 
 -11  17   6     1117.44     1053.82     91.69 o 
 -10  17   6     1816.16     1878.28    105.43 o 
  -9  17   6      451.12      407.65     55.05 o 
  -8  17   6       23.68       40.64     46.11 o 
  -7  17   6     1422.74     1471.21     76.62 o 
  -6  17   6        8.84      -33.12     31.05 o 
  -5  17   6     6492.71     6328.96    163.48 o 
  -4  17   6     5284.61     5232.51    127.42 o 
  -3  17   6     2795.87     2921.96     78.37 o 
  -2  17   6     2066.60     2169.56     65.96 o 
  -1  17   6     8534.31     7930.14    216.66 o 
   0  17   6     1247.80     1353.05     50.08 o 
   1  17   6    16392.28    15624.61    246.64 o 
   2  17   6     3600.89     3713.27     76.76 o 
   3  17   6    27492.05    27050.66    455.43 o 
   4  17   6     1063.00      983.51     54.59 o 
   5  17   6    12962.70    12594.13    295.02 o 
   6  17   6     6362.01     6593.56    176.13 o 
   7  17   6    17472.38    18023.90    405.93 o 
   8  17   6     1129.84     1211.83     73.45 o 
   9  17   6     5156.38     5227.17    142.58 o 
  10  17   6     6522.60     7060.73    180.26 o 
 -11  18   6     1291.08     1217.20     96.84 o 
 -10  18   6      358.55      352.87    105.64 o 
  -9  18   6     5806.34     5633.37    166.69 o 
  -8  18   6     2157.72     2098.71    115.99 o 
  -7  18   6     2042.16     2072.53     89.01 o 
  -6  18   6     3647.97     3482.59    107.55 o 
  -5  18   6    13681.54    12923.04    261.44 o 
  -4  18   6     2729.01     2708.76     82.86 o 
  -3  18   6     6056.24     5714.62    128.25 o 
  -2  18   6     4387.25     4751.73    128.94 o 
  -1  18   6     2947.98     2808.62     89.34 o 
   0  18   6    21269.85    20706.09    392.66 o 
   1  18   6    10693.58    10372.40    191.34 o 
   2  18   6     8119.17     8066.26    140.48 o 
   3  18   6     7454.47     7509.97    146.45 o 
   4  18   6     8833.03     8747.94    195.39 o 
   5  18   6      401.70      353.15     46.11 o 
   6  18   6     4773.98     4788.84    225.54 o 
   7  18   6     2967.61     2738.04    104.84 o 
   8  18   6     6340.44     6907.38    328.29 o 
   9  18   6     4100.66     4222.94    178.08 o 
  10  18   6     1322.11     1342.75    121.83 o 
 -11  19   6      921.59      931.62     88.95 o 
 -10  19   6    11710.48    11661.97    298.90 o 
  -9  19   6    13051.86    12990.63    310.20 o 
  -8  19   6     9594.40     9130.44    231.04 o 
  -7  19   6    12358.91    12295.22    284.69 o 
  -6  19   6    30232.05    28809.16    534.81 o 
  -5  19   6     5923.21     5415.21    136.27 o 
  -4  19   6     9906.38     9458.38    362.48 o 
  -3  19   6     2752.84     2504.39    132.98 o 
  -2  19   6    44760.12    42826.71    914.40 o 
  -1  19   6     2443.56     2456.24     84.00 o 
   0  19   6    14329.85    13792.86    271.23 o 
   1  19   6     7515.62     7615.77    135.89 o 
   2  19   6    34185.17    33496.55    501.42 o 
   3  19   6     8553.76     7927.18    142.50 o 
   4  19   6     2510.97     2580.86     94.00 o 
   5  19   6    10139.37    10313.32    246.13 o 
   6  19   6     5376.09     5389.59    265.14 o 
   7  19   6     1682.21     1645.27    125.49 o 
   8  19   6      417.87      481.43     51.49 o 
   9  19   6      621.30      653.63     59.11 o 
  10  19   6      774.58      852.10     76.44 o 
 -11  20   6     1154.06     1072.31    243.65 o 
 -10  20   6        9.51      -52.55     46.99 o 
  -9  20   6     1766.49     1724.69     91.85 o 
  -8  20   6     2172.57     2122.86     96.06 o 
  -7  20   6     7105.10     6889.55    184.38 o 
  -6  20   6       31.35       30.38     38.15 o 
  -5  20   6     8594.39     8189.01    204.68 o 
  -4  20   6     2607.01     2321.84     79.65 o 
  -3  20   6     2361.93     2217.87     88.41 o 
  -2  20   6     2288.62     2286.28    129.04 o 
  -1  20   6     1789.91     1588.91     77.95 o 
   0  20   6      234.68      194.51     27.58 o 
   1  20   6     4215.00     4476.84     95.85 o 
   2  20   6     8310.00     8455.83    148.36 o 
   3  20   6     3493.29     3451.49     99.90 o 
   4  20   6     1298.49     1317.10    109.03 o 
   5  20   6     9812.42    10506.78    483.35 o 
   6  20   6     3602.22     3610.35    156.22 o 
   7  20   6       73.71      220.10     51.30 o 
   8  20   6     2481.62     2459.06    137.41 o 
   9  20   6      726.15      755.83     61.73 o 
  10  20   6     2607.59     2709.81    109.92 o 
 -11  21   6      291.94     1146.04    440.99 o 
 -10  21   6     1372.10     1355.19     88.63 o 
  -9  21   6      594.92      589.73     64.24 o 
  -8  21   6      310.87      237.57     58.12 o 
  -7  21   6     4610.66     4478.71    139.52 o 
  -6  21   6     2323.06     2257.28    100.48 o 
  -5  21   6     4295.45     4369.66    146.59 o 
  -4  21   6      901.81      859.38     55.41 o 
  -3  21   6     1415.06     1375.26     81.00 o 
  -2  21   6     2502.12     2623.97    103.88 o 
  -1  21   6     7677.55     7511.39    190.06 o 
   0  21   6      880.53      996.50     44.67 o 
   1  21   6    13011.02    12046.14    209.56 o 
   2  21   6      880.12     1028.50     41.05 o 
   3  21   6     7964.42     8163.71    245.15 o 
   4  21   6      118.16       77.04     40.68 o 
   5  21   6    18745.76    18424.15    406.35 o 
   6  21   6     2289.73     2225.78     97.45 o 
   7  21   6    25300.19    25829.06    661.17 o 
   8  21   6      318.85      185.50     54.61 o 
   9  21   6     2724.79     2804.87    111.46 o 
  10  21   6     1979.35     2101.37    130.30 o 
 -11  22   6      969.96     1026.09    165.55 o 
 -10  22   6     1239.82     1221.54    113.50 o 
  -9  22   6     2648.99     2582.12    111.85 o 
  -8  22   6      424.70      352.17     55.10 o 
  -7  22   6     4457.35     4147.07    131.16 o 
  -6  22   6     2710.96     2865.57    105.26 o 
  -5  22   6     5914.43     5544.56    165.58 o 
  -4  22   6      719.74      646.29     54.95 o 
  -3  22   6     5669.94     5697.66    199.38 o 
  -2  22   6     1249.56     1236.16     79.63 o 
  -1  22   6     4108.95     3862.95    116.17 o 
   0  22   6     3018.68     2874.32     77.63 o 
   1  22   6     4503.41     4449.60     98.65 o 
   2  22   6      689.54      683.87     62.08 o 
   3  22   6      185.09      147.17     42.19 o 
   4  22   6      181.90      175.58     71.67 o 
   5  22   6       83.12       69.98     66.42 o 
   6  22   6      298.31      347.82     82.85 o 
   7  22   6     1144.07     1059.72    107.84 o 
   8  22   6      122.54        7.20     49.03 o 
   9  22   6      435.75      392.91     52.80 o 
  10  22   6      317.67      321.22     56.12 o 
 -10  23   6     4243.13     4065.52    195.36 o 
  -9  23   6     4151.82     4523.68    147.94 o 
  -8  23   6     6245.50     6039.60    171.70 o 
  -7  23   6     3480.91     3473.49    119.77 o 
  -6  23   6    15859.10    15093.23    325.65 o 
  -5  23   6     1434.84     1157.13     68.36 o 
  -4  23   6     7859.36     7733.28    178.80 o 
  -3  23   6      217.63      169.87     40.97 o 
  -2  23   6    18070.83    17645.17    413.10 o 
  -1  23   6     1688.20     1657.31     64.52 o 
   0  23   6    12223.21    11892.76    225.09 o 
   1  23   6     5378.09     5170.45    110.59 o 
   2  23   6     8034.78     7799.79    150.02 o 
   3  23   6        5.39       34.96     37.26 o 
   4  23   6     3112.51     3142.46    123.99 o 
   5  23   6     2424.22     2300.61     99.76 o 
   6  23   6     1054.05     1300.29    152.47 o 
   7  23   6     1268.02     1246.30     83.50 o 
   8  23   6       31.78      -12.18     49.56 o 
   9  23   6      416.58      335.36     52.94 o 
 -10  24   6      140.55      327.16    151.90 o 
  -9  24   6       41.00       45.80     58.09 o 
  -8  24   6     1034.52      900.19     78.67 o 
  -7  24   6      204.09      167.63     74.56 o 
  -6  24   6      220.08      176.29     48.51 o 
  -5  24   6      409.00      466.36     65.54 o 
  -4  24   6     1905.35     1911.13     79.49 o 
  -3  24   6     1019.91      922.59     58.30 o 
  -2  24   6      520.40      572.11     58.09 o 
  -1  24   6      363.42      388.43     52.78 o 
   0  24   6     5454.62     5418.57    136.66 o 
   1  24   6      904.87      993.79     48.06 o 
   2  24   6     2483.68     2493.52     70.58 o 
   3  24   6      566.29      526.78     56.48 o 
   4  24   6       89.38       23.59     42.66 o 
   5  24   6     1211.27     1008.08     74.00 o 
   6  24   6     5542.65     5513.29    166.88 o 
   7  24   6     2224.14     2386.80    109.27 o 
   8  24   6     2475.66     2273.51    117.67 o 
   9  24   6      362.93      394.54     55.08 o 
 -10  25   6      821.38      732.33    216.76 o 
  -9  25   6      180.90      132.08     67.75 o 
  -8  25   6      153.76      135.71     63.03 o 
  -7  25   6     4591.41     4370.52    138.39 o 
  -6  25   6     5796.41     5381.32    154.96 o 
  -5  25   6      106.85       76.06     43.44 o 
  -4  25   6     4360.61     4347.57    147.30 o 
  -3  25   6     5248.26     5030.32    130.79 o 
  -2  25   6     4013.66     3676.57    141.65 o 
  -1  25   6       29.91       40.89     33.43 o 
   0  25   6     2454.11     2665.55    126.36 o 
   1  25   6    10499.43    10439.89    192.30 o 
   2  25   6     1533.10     1528.77     57.38 o 
   3  25   6      132.69      191.67     59.92 o 
   4  25   6      237.96      187.72     50.44 o 
   5  25   6     6473.34     6504.72    199.66 o 
   6  25   6      666.06      577.31     71.88 o 
   7  25   6     7538.92     7450.70    209.87 o 
   8  25   6      488.69      312.55     93.86 o 
   9  25   6      407.85      324.48     65.71 o 
 -10  26   6      451.63      411.49    140.35 o 
  -9  26   6      339.95      411.47    220.70 o 
  -8  26   6       55.37       63.33     74.56 o 
  -7  26   6     4384.25     4141.75    135.75 o 
  -6  26   6       15.61       34.34     44.04 o 
  -5  26   6     2185.40     2006.06    137.83 o 
  -4  26   6       32.60       19.29     40.83 o 
  -3  26   6     6959.45     6753.42    234.25 o 
  -2  26   6      452.61      456.01     56.61 o 
  -1  26   6     7438.93     7380.19    176.66 o 
   0  26   6      467.27      529.48     52.25 o 
   1  26   6      199.81      291.02     34.03 o 
   2  26   6        2.87        5.70     30.05 o 
   3  26   6      795.77      743.37     64.00 o 
   4  26   6     1121.60     1066.62     83.99 o 
   5  26   6     2164.27     2172.16    101.68 o 
   6  26   6     1512.93     1529.45     91.76 o 
   7  26   6      271.20      265.36     57.95 o 
   8  26   6        5.94      -73.18     48.79 o 
   9  26   6       46.73      -17.51     55.71 o 
  -9  27   6       34.16       11.12    130.19 o 
  -8  27   6     4563.96     4417.41    159.40 o 
  -7  27   6     2451.33     2532.08    110.03 o 
  -6  27   6       24.28       37.09     59.93 o 
  -5  27   6      378.19      382.04     55.58 o 
  -4  27   6     6616.13     6719.62    185.61 o 
  -3  27   6      366.78      481.88     58.71 o 
  -2  27   6     2539.08     2767.98    157.05 o 
  -1  27   6     5261.49     5119.68    148.63 o 
   0  27   6      553.43      600.18     51.61 o 
   1  27   6     3817.32     3928.19     98.93 o 
   2  27   6       79.64      289.27     71.80 o 
   3  27   6     3212.46     3163.27    150.92 o 
   4  27   6      769.24      795.96    109.92 o 
   5  27   6     8126.82     7779.46    211.92 o 
   6  27   6     1718.06     1727.14     98.09 o 
   7  27   6     7604.61     7551.26    216.56 o 
   8  27   6       15.67      -62.91     49.70 o 
  -9  28   6      178.06      167.31    116.73 o 
  -8  28   6     4540.87     4438.61    205.29 o 
  -7  28   6     5153.70     4827.19    153.05 o 
  -6  28   6      467.82      490.75     60.85 o 
  -5  28   6     5681.89     5711.46    160.90 o 
  -4  28   6       98.59       84.51     44.90 o 
  -3  28   6     2152.86     2466.00    138.33 o 
  -2  28   6     3580.40     3701.92    126.53 o 
  -1  28   6     7892.21     7992.39    268.45 o 
   0  28   6      531.05      592.52     49.85 o 
   1  28   6     4568.46     4572.95    110.44 o 
   2  28   6     1013.35      988.39     73.96 o 
   3  28   6      407.63      401.24     58.68 o 
   4  28   6        1.21       -8.75     45.87 o 
   5  28   6      952.74      984.36     82.14 o 
   6  28   6     1216.82     1309.37     93.95 o 
   7  28   6        2.27       59.38     71.87 o 
   8  28   6      241.73      140.08     74.95 o 
  -9  29   6     4849.76     4580.63    243.17 o 
  -8  29   6     2592.67     2402.22    156.77 o 
  -7  29   6     2974.44     2980.66    128.76 o 
  -6  29   6     8504.81     8163.30    250.82 o 
  -5  29   6       11.51       22.43     43.19 o 
  -4  29   6     1923.35     1812.47     82.26 o 
  -3  29   6      424.75      334.20     59.22 o 
  -2  29   6     6940.43     6878.96    229.50 o 
  -1  29   6     1150.39     1310.75     84.80 o 
   0  29   6     3345.15     3252.19    127.43 o 
   1  29   6     6530.18     6492.82    141.85 o 
   2  29   6     6666.21     6760.02    188.16 o 
   3  29   6     1590.33     1403.08    103.03 o 
   4  29   6       93.66       61.46     49.98 o 
   5  29   6     1664.59     1667.75     96.50 o 
   6  29   6     2933.74     2980.44    126.42 o 
   7  29   6     1765.77     1673.28    181.53 o 
   8  29   6       10.77      -65.47     56.57 o 
  -8  30   6      107.21       79.91    191.61 o 
  -7  30   6      509.00      534.89    182.15 o 
  -6  30   6       35.43       70.18     91.82 o 
  -5  30   6      350.86      284.37     65.62 o 
  -4  30   6       35.85       15.02     43.02 o 
  -3  30   6      324.90      347.42     59.19 o 
  -2  30   6     1177.61     1128.59     77.68 o 
  -1  30   6      167.17      151.62     41.66 o 
   0  30   6     1915.89     2253.86     89.64 o 
   1  30   6      309.26      410.59     48.17 o 
   2  30   6     3910.94     3896.76    132.20 o 
   3  30   6      163.18      116.18     52.96 o 
   4  30   6    11332.57    10974.09    276.07 o 
   5  30   6       17.96       59.85     94.40 o 
   6  30   6     5987.26     6178.59    191.83 o 
   7  30   6     1069.00     1182.20     93.42 o 
  -8  31   6       22.14      199.72    152.67 o 
  -7  31   6     1035.34      942.55    112.84 o 
  -6  31   6     4141.75     4186.07    153.97 o 
  -5  31   6       54.14       58.84     47.71 o 
  -4  31   6       10.60       71.14     98.98 o 
  -3  31   6      773.68      718.07     98.90 o 
  -2  31   6      733.08      769.10     74.63 o 
  -1  31   6    11330.24    11266.84    255.01 o 
   0  31   6      343.41      400.03     62.22 o 
   1  31   6    10796.27    10795.62    280.59 o 
   2  31   6       43.29       78.70     49.12 o 
   3  31   6     5076.44     5325.60    197.49 o 
   4  31   6       31.65      190.21     77.05 o 
   5  31   6     4459.50     4283.62    158.42 o 
   6  31   6     4492.19     4599.50    161.70 o 
   7  31   6     8101.86     8405.60    248.36 o 
  -8  32   6     5025.98     5692.11    293.69 o 
  -7  32   6     4407.91     4413.57    206.99 o 
  -6  32   6     1829.28     2020.77    154.37 o 
  -5  32   6     8864.60     8755.10    308.59 o 
  -4  32   6      140.60       89.78     92.62 o 
  -3  32   6     5100.96     5005.51    159.98 o 
  -2  32   6     1257.60     1192.30    180.31 o 
  -1  32   6     8806.75     9262.79    227.45 o 
   0  32   6      235.57      368.94     66.65 o 
   1  32   6    10763.54    10829.64    476.78 o 
   2  32   6       17.62        1.41     47.71 o 
   3  32   6     1482.20     1491.18     91.76 o 
   4  32   6       54.02      -57.42     51.63 o 
   5  32   6     4163.89     4103.16    148.48 o 
   6  32   6       31.37       44.60     57.42 o 
   7  32   6       75.88      184.48     62.79 o 
  -7  33   6     4187.48     4505.20    213.45 o 
  -6  33   6     4693.81     4563.06    207.46 o 
  -5  33   6     1076.10      989.71    100.90 o 
  -4  33   6     8479.52     7915.65    248.59 o 
  -3  33   6     1998.74     2193.88    108.49 o 
  -2  33   6     8689.06     9282.16    240.47 o 
  -1  33   6     4288.19     4654.48    178.05 o 
   0  33   6     4855.79     4949.62    138.03 o 
   1  33   6      184.58      347.54     90.47 o 
   2  33   6     4889.30     4841.83    157.59 o 
   3  33   6     2506.33     2622.99    137.13 o 
   4  33   6       32.64      -73.30     80.13 o 
   5  33   6      634.31      588.88     74.39 o 
   6  33   6     1620.47     1485.06    100.39 o 
  -7  34   6      291.54      613.37    142.18 o 
  -6  34   6      578.14      671.00    105.12 o 
  -5  34   6       15.30      107.11    142.68 o 
  -4  34   6      353.14      533.65    100.79 o 
  -3  34   6       15.81       51.92     98.37 o 
  -2  34   6     5195.28     5637.88    180.83 o 
  -1  34   6       95.87      144.99     57.03 o 
   0  34   6     9148.55     9291.88    246.93 o 
   1  34   6       78.90      -30.32     62.83 o 
   2  34   6     6221.43     6099.64    185.01 o 
   3  34   6       56.54       81.77     55.49 o 
   4  34   6    12199.14    12051.92    306.41 o 
   5  34   6      289.41      245.99     66.46 o 
   6  34   6     6149.72     6041.40    195.37 o 
  -6  35   6     1916.62     2093.20    146.63 o 
  -5  35   6      413.70      570.33    205.95 o 
  -4  35   6      534.87      493.89    214.81 o 
  -3  35   6     1605.56     1401.80    125.62 o 
  -2  35   6     1740.95     2115.05    240.12 o 
  -1  35   6     2440.30     2412.38    123.48 o 
   0  35   6     5935.85     6412.84    167.77 o 
   1  35   6     1145.29     1253.13    152.21 o 
   2  35   6       57.12       38.33     66.37 o 
   3  35   6     4011.36     3720.99    142.03 o 
   4  35   6     2507.71     2601.16    123.75 o 
   5  35   6     6571.91     6383.57    201.59 o 
  -6  36   6     1496.85     1816.95    143.50 o 
  -5  36   6     8997.03     9213.63    373.73 o 
  -4  36   6      380.43      594.66    263.96 o 
  -3  36   6     5409.78     5533.06    203.27 o 
  -2  36   6     1544.59     1613.84    104.50 o 
  -1  36   6    15600.27    16642.32    598.78 o 
   0  36   6       40.89      268.88    174.74 o 
   1  36   6     8898.47     9081.91    295.00 o 
   2  36   6      133.56      127.11     70.59 o 
   3  36   6      682.54      614.04    102.71 o 
   4  36   6      195.11      152.33     64.00 o 
   5  36   6     2086.32     2270.57    121.56 o 
  -5  37   6       21.92      277.18    253.41 o 
  -4  37   6     3837.20     4260.19    219.68 o 
  -3  37   6     1255.29     1542.09    113.86 o 
  -2  37   6     1350.12     1546.91    111.18 o 
  -1  37   6      915.22     1336.03     97.96 o 
   0  37   6     4808.41     4895.33    210.69 o 
   1  37   6      514.97      793.44    180.28 o 
   2  37   6     2063.80     2085.70    169.26 o 
   3  37   6      597.31      697.35    141.49 o 
   4  37   6      492.52      677.74    116.57 o 
  -4  38   6        7.36      138.63    177.51 o 
  -3  38   6      861.10      965.92    113.78 o 
  -2  38   6     2047.97     2119.95    128.24 o 
  -1  38   6      352.88      459.76     77.69 o 
   0  38   6     2781.29     2986.38    267.20 o 
   1  38   6      187.06      427.81    176.03 o 
   2  38   6     2215.03     2277.45    145.19 o 
   3  38   6      254.89      140.83     65.78 o 
  -3  39   6     1135.28     1227.29    127.39 o 
  -2  39   6      546.14      642.09     91.74 o 
  -1  39   6      123.74      292.15    125.08 o 
   0  39   6     5953.03     6250.43    235.66 o 
   1  39   6      959.18      896.83    109.75 o 
   2  39   6       10.57      -49.40     76.62 o 
  -2  40   6      245.80      389.07     83.68 o 
  -1  40   6    10162.83    11338.84    661.07 o 
   0  40   6        1.87      164.15     95.37 o 
   1  40   6     2637.93     2605.72    157.46 o 
 -13   1   7     1184.93     1280.26    100.66 o 
 -12   1   7       67.97      -45.11     95.85 o 
 -11   1   7     4984.99     5184.24    144.79 o 
 -10   1   7        6.10       -5.73     66.27 o 
  -9   1   7     6188.82     6109.59    133.91 o 
  -8   1   7      898.99      914.47     41.39 o 
  -7   1   7      500.82      499.70     31.10 o 
  -6   1   7     6658.83     6294.97    122.25 o 
  -5   1   7     5869.83     5734.86    203.47 o 
  -4   1   7    29359.59    29338.09    879.18 o 
  -3   1   7      119.27      126.14     53.87 o 
  -2   1   7    64896.34    65810.15   2323.41 o 
  -1   1   7     4033.62     4496.22    141.80 o 
   0   1   7     2396.00     3159.07     91.08 o 
   1   1   7     1907.30     2286.93     55.76 o 
   2   1   7     5270.36     5016.91    119.85 o 
   3   1   7    78380.44    84184.09   1577.02 o 
   4   1   7      203.18      289.48     60.38 o 
   5   1   7    20643.07    20650.92    337.58 o 
   6   1   7       59.55       62.31     16.85 o 
   7   1   7     3712.18     3836.66    145.25 o 
   8   1   7      353.92      284.80     55.05 o 
   9   1   7    11274.99    11435.95    358.08 o 
  10   1   7     2910.99     2847.29    139.52 o 
  11   1   7     2125.06     2372.90    135.13 o 
 -13   2   7      190.05       89.47     54.41 o 
 -12   2   7     1052.52     1085.60    168.00 o 
 -11   2   7       71.47      102.60     75.61 o 
 -10   2   7     1830.11     1956.64     67.17 o 
  -9   2   7     2431.25     2450.69     72.76 o 
  -8   2   7     3256.01     3232.24     82.56 o 
  -7   2   7     2284.47     2310.12     60.69 o 
  -6   2   7     1152.47     1176.99     53.45 o 
  -5   2   7      244.36      242.31     28.78 o 
  -4   2   7    13408.92    12671.20    309.09 o 
  -3   2   7     6911.59     7605.94    446.67 o 
  -2   2   7      376.51      223.23     57.89 o 
  -1   2   7      285.27      311.05     17.76 o 
   0   2   7     4972.12     4955.20     94.30 o 
   1   2   7      547.25      460.70     25.85 o 
   2   2   7     2576.53     2662.38     69.99 o 
   3   2   7      466.84      472.10     35.58 o 
   4   2   7     1116.27     1222.58     38.58 o 
   5   2   7        6.42        4.61     24.83 o 
   6   2   7      716.94      777.88     47.65 o 
   7   2   7      249.98      245.69     32.72 o 
   8   2   7      164.18       94.17     43.62 o 
   9   2   7       13.22       14.68     43.25 o 
  10   2   7       74.84       26.78     49.69 o 
  11   2   7      269.90      169.60    156.72 o 
 -13   3   7      733.06      739.09     83.03 o 
 -12   3   7       54.96       76.91    431.19 o 
 -11   3   7    14513.35    14600.75    336.68 o 
 -10   3   7     1995.41     2018.58     84.36 o 
  -9   3   7    28262.50    28130.87    501.35 o 
  -8   3   7     5827.86     5567.22    121.78 o 
  -7   3   7      351.69      288.53     26.19 o 
  -6   3   7    12424.51    12229.57    272.46 o 
  -5   3   7    49780.48    48218.43   1112.36 o 
  -4   3   7    32656.48    34285.95    911.20 o 
  -3   3   7    35220.46    39097.88   1227.52 o 
  -2   3   7    12035.83    10822.91    265.44 o 
  -1   3   7      107.23      167.26     32.50 o 
   0   3   7     3304.65     3129.63     72.34 o 
   1   3   7     2306.74     2486.35     67.90 o 
   2   3   7     6648.71     6683.28    154.72 o 
   3   3   7     6662.62     6698.62    158.97 o 
   4   3   7       55.08       48.08     20.16 o 
   5   3   7     5016.70     5241.05    103.08 o 
   6   3   7     2474.45     2406.48     68.03 o 
   7   3   7     2238.17     2280.46     70.07 o 
   8   3   7      739.25      705.18     67.70 o 
   9   3   7     2336.90     2411.65    121.98 o 
  10   3   7     3377.23     3238.25    150.24 o 
  11   3   7       89.37       67.86     78.66 o 
 -12   4   7      464.43      370.92    160.85 o 
 -11   4   7      405.06      501.21    116.23 o 
 -10   4   7       11.96       22.63     79.33 o 
  -9   4   7      340.73      392.14     78.06 o 
  -8   4   7      786.19      760.20     40.25 o 
  -7   4   7      315.12      269.94     35.25 o 
  -6   4   7      585.48      501.21     39.91 o 
  -5   4   7     2308.98     2251.08    116.65 o 
  -4   4   7    22469.55    22235.95    591.66 o 
  -3   4   7     2761.58     2386.25     85.11 o 
  -2   4   7     1287.16     1273.47     84.60 o 
  -1   4   7     6382.43     6674.25    190.46 o 
   0   4   7    22454.97    22613.46    412.69 o 
   1   4   7     7263.07     7385.49    159.71 o 
   2   4   7    22217.33    24171.15    499.06 o 
   3   4   7     2323.31     2847.34    130.44 o 
   4   4   7    23620.68    23938.74    384.09 o 
   5   4   7      319.99      350.14     39.76 o 
   6   4   7     2929.80     2939.57     78.81 o 
   7   4   7       10.71       27.88     31.78 o 
   8   4   7    14580.52    14980.24    487.92 o 
   9   4   7     1170.59     1247.00     88.91 o 
  10   4   7     1772.94     1793.10    109.44 o 
  11   4   7     1049.69      868.39     87.00 o 
 -12   5   7      369.59      503.52    209.19 o 
 -11   5   7       65.63       87.84     85.11 o 
 -10   5   7      251.18      223.90     58.96 o 
  -9   5   7      802.31      801.77     45.60 o 
  -8   5   7       10.98      -29.19     21.18 o 
  -7   5   7     3801.38     3542.16     88.93 o 
  -6   5   7     7672.27     7192.97    194.59 o 
  -5   5   7       47.08       80.55     51.03 o 
  -4   5   7    10899.77    10598.87    246.43 o 
  -3   5   7    14064.24    14488.86    418.87 o 
  -2   5   7    18763.76    18907.06    450.96 o 
  -1   5   7    35139.66    34880.63    882.03 o 
   0   5   7    17535.94    17270.74    320.58 o 
   1   5   7    13194.62    13350.84    272.50 o 
   2   5   7     1282.16     1052.38     39.23 o 
   3   5   7    86797.90    87193.09   2562.81 o 
   4   5   7     9862.69    10625.82    182.79 o 
   5   5   7    29401.69    29507.40    471.54 o 
   6   5   7     1345.11     1245.23     48.41 o 
   7   5   7    26468.91    26933.83    486.82 o 
   8   5   7      323.59      319.45     52.84 o 
   9   5   7    22669.49    22845.78    656.92 o 
  10   5   7      533.90      449.35     72.16 o 
  11   5   7     4317.41     4713.59    195.73 o 
 -12   6   7     6394.98     6648.89    227.27 o 
 -11   6   7       21.66       90.82    110.51 o 
 -10   6   7    14674.15    14527.70    333.62 o 
  -9   6   7    18118.10    17852.11    331.26 o 
  -8   6   7    19549.66    18880.16    345.23 o 
  -7   6   7        7.55       -0.18     22.22 o 
  -6   6   7    11406.84    10797.03    298.10 o 
  -5   6   7      426.21      450.46     50.83 o 
  -4   6   7    47852.21    46826.49   1088.75 o 
  -3   6   7      367.07      294.40     38.51 o 
  -2   6   7     3577.68     3256.16    115.06 o 
  -1   6   7      768.97      802.40     39.38 o 
   0   6   7      233.31      105.01     32.46 o 
   1   6   7     4288.89     4967.62    116.12 o 
   2   6   7     9490.80     9775.80    207.67 o 
   3   6   7    20831.79    21670.19    398.51 o 
   4   6   7    11089.97    11569.60    207.85 o 
   5   6   7     4796.12     4521.08    104.14 o 
   6   6   7       34.65       40.07     22.80 o 
   7   6   7      129.88      172.84     50.57 o 
   8   6   7     4316.64     4358.68    136.34 o 
   9   6   7     1156.17     1171.45     88.93 o 
  10   6   7       73.58       11.46     48.25 o 
  11   6   7     1441.31     1572.01    108.75 o 
 -12   7   7      431.74      473.81    187.39 o 
 -11   7   7    15323.90    15376.46    355.13 o 
 -10   7   7     2614.98     2577.47     93.47 o 
  -9   7   7    27568.15    27775.24    520.04 o 
  -8   7   7     6512.56     6434.76    161.83 o 
  -7   7   7     9517.00     8809.96    211.17 o 
  -6   7   7    25207.94    24716.47    680.19 o 
  -5   7   7    59146.75    57961.34   1339.49 o 
  -4   7   7    19209.00    19029.31    394.77 o 
  -3   7   7    84501.12    88897.93   1632.31 o 
  -2   7   7    38350.86    39417.88    680.68 o 
  -1   7   7     2774.46     2881.11    151.34 o 
   0   7   7     6211.90     5616.34    127.09 o 
   1   7   7    10456.72    10381.72    216.67 o 
   2   7   7     4569.74     4620.32    107.90 o 
   3   7   7    13879.19    14950.87    259.45 o 
   4   7   7      693.10      767.04     36.26 o 
   5   7   7       21.70       21.98     20.55 o 
   6   7   7     2259.56     2307.38     69.99 o 
   7   7   7     6064.66     6147.17    141.06 o 
   8   7   7     2721.84     3147.97    161.59 o 
   9   7   7      345.55      320.03     57.36 o 
  10   7   7     1731.43     1650.97    106.98 o 
  11   7   7      176.35      154.07     59.96 o 
 -12   8   7      762.93      764.55    174.99 o 
 -11   8   7     1429.02     1490.13    125.87 o 
 -10   8   7     2003.72     1940.47    132.59 o 
  -9   8   7      506.18      501.06     64.28 o 
  -8   8   7     3711.06     3859.72    108.63 o 
  -7   8   7      929.50      876.96     58.16 o 
  -6   8   7     5343.53     5088.18    132.80 o 
  -5   8   7       60.61       51.92     27.07 o 
  -4   8   7    31886.77    32720.90    661.72 o 
  -3   8   7     7798.01     7420.99    155.44 o 
  -2   8   7    20841.67    21375.15    391.95 o 
  -1   8   7     4125.24     4452.90    114.06 o 
   0   8   7    25224.57    25020.67    483.93 o 
   1   8   7     3197.54     2965.00     79.01 o 
   2   8   7    52286.11    55158.27    970.28 o 
   3   8   7      587.71      535.50     25.15 o 
   4   8   7    26148.29    25612.73    431.51 o 
   5   8   7      388.73      403.42     44.42 o 
   6   8   7    15387.01    16017.35    302.96 o 
   7   8   7      411.49      516.62     52.42 o 
   8   8   7    47062.54    47568.52    836.38 o 
   9   8   7      117.79      190.86     61.11 o 
  10   8   7     6949.34     6800.30    244.78 o 
  11   8   7     1192.86     1349.47    256.21 o 
 -12   9   7       30.43       34.46     39.93 o 
 -11   9   7      191.34      261.55     63.07 o 
 -10   9   7      606.77      618.85     81.20 o 
  -9   9   7     1114.28     1090.98     85.87 o 
  -8   9   7     2022.90     2063.16     74.73 o 
  -7   9   7     5222.48     4871.02    178.33 o 
  -6   9   7    14853.52    14115.71    360.45 o 
  -5   9   7    11673.62    11940.52    445.33 o 
  -4   9   7    12989.64    13603.68    505.78 o 
  -3   9   7    24611.41    25141.45    475.62 o 
  -2   9   7    10441.11    11528.11    251.24 o 
  -1   9   7    25833.80    26095.98    546.80 o 
   0   9   7    51187.62    51457.76    974.83 o 
   1   9   7    61563.49    63750.73   1196.74 o 
   2   9   7      338.03      508.31     27.46 o 
   3   9   7    91798.34    93337.38   1485.61 o 
   4   9   7      498.87      422.11     31.07 o 
   5   9   7    42474.78    43390.52    716.26 o 
   6   9   7     7559.65     7500.76    153.36 o 
   7   9   7    21495.11    21857.29    406.37 o 
   8   9   7      583.60      712.85     69.52 o 
   9   9   7    12259.77    12265.59    340.81 o 
  10   9   7      173.23      152.67     56.76 o 
  11   9   7     4667.84     4844.36    262.42 o 
 -12  10   7     8452.14     8338.08    220.37 o 
 -11  10   7      172.93      122.54     54.74 o 
 -10  10   7    14912.60    14765.89    354.19 o 
  -9  10   7     3593.43     3637.57    199.31 o 
  -8  10   7    13851.22    13400.60    302.84 o 
  -7  10   7     2441.81     2494.20     99.68 o 
  -6  10   7    32795.20    31907.67    824.00 o 
  -5  10   7      236.25      240.12     31.11 o 
  -4  10   7    34858.05    33974.17    619.47 o 
  -3  10   7    18598.53    17486.54    320.14 o 
  -2  10   7      384.97      678.27     33.18 o 
  -1  10   7     7187.49     6922.03    161.13 o 
   0  10   7     3578.14     3228.33    109.47 o 
   1  10   7    11692.09    11905.79    218.17 o 
   2  10   7    14797.15    15704.71    286.55 o 
   3  10   7    10128.41     9688.72    174.96 o 
   4  10   7        6.62      -10.04     19.62 o 
   5  10   7     4839.74     5054.03    110.27 o 
   6  10   7     1360.81     1469.82     54.93 o 
   7  10   7      806.12      872.25     48.30 o 
   8  10   7     2742.82     2724.41     83.85 o 
   9  10   7       35.74       70.00     45.37 o 
  10  10   7      459.53      544.64     71.69 o 
  11  10   7     5009.04     5147.85    211.98 o 
 -12  11   7      708.95      638.76    154.35 o 
 -11  11   7    10210.82    10333.45    416.96 o 
 -10  11   7     6206.89     6151.67    168.08 o 
  -9  11   7    23819.70    23853.63    619.27 o 
  -8  11   7       36.58      397.39    358.17 o 
  -7  11   7     9308.33     8912.36    213.98 o 
  -6  11   7    14937.63    14207.22    257.58 o 
  -5  11   7    34507.64    34612.54    635.49 o 
  -4  11   7     9790.29     9450.60    193.69 o 
  -3  11   7     6062.92     5437.94    124.71 o 
  -2  11   7     2311.52     2157.05     70.94 o 
  -1  11   7     8076.32     8177.83    187.25 o 
   0  11   7     3290.60     2883.23     86.96 o 
   1  11   7     3673.91     3132.64     73.82 o 
   2  11   7     3726.24     3864.24     86.71 o 
   3  11   7     9008.78     8987.10    178.20 o 
   4  11   7    11006.78    11332.67    233.18 o 
   5  11   7      845.52      976.71     44.22 o 
   6  11   7        3.51       10.65     25.49 o 
   7  11   7     1373.24     1325.85     63.22 o 
   8  11   7     1215.48     1302.48     68.92 o 
   9  11   7      139.18      129.72     47.54 o 
  10  11   7     1722.79     1762.77    106.40 o 
  11  11   7       97.04      191.00     96.07 o 
 -12  12   7      624.26      635.67    128.62 o 
 -11  12   7     1125.38     1141.89     72.41 o 
 -10  12   7      673.59      752.03    103.94 o 
  -9  12   7      998.75     1009.75     75.01 o 
  -8  12   7      398.55      410.32     68.94 o 
  -7  12   7      930.62      918.59     74.47 o 
  -6  12   7     3711.40     3509.76    121.91 o 
  -5  12   7     2338.55     2027.66    100.06 o 
  -4  12   7     2609.33     2312.22    105.15 o 
  -3  12   7     1088.33      983.47     43.14 o 
  -2  12   7     4431.82     3977.61    102.00 o 
  -1  12   7      945.00      696.53     58.49 o 
   0  12   7    20482.52    20226.15    459.97 o 
   1  12   7     5386.23     4947.01    104.79 o 
   2  12   7    35709.68    34792.11    603.17 o 
   3  12   7     8029.27     7808.31    157.89 o 
   4  12   7    17266.24    17060.01    334.87 o 
   5  12   7      730.72      714.08     41.54 o 
   6  12   7    18770.60    19272.06    343.87 o 
   7  12   7     2585.78     2626.96     80.25 o 
   8  12   7    21459.40    21042.93    401.65 o 
   9  12   7        0.76       80.32     44.98 o 
  10  12   7     6348.92     6583.11    223.20 o 
  11  12   7     2184.37     2236.59    132.96 o 
 -12  13   7      168.92      164.27     48.14 o 
 -11  13   7      468.96      472.18    110.17 o 
 -10  13   7       70.12      101.63    109.82 o 
  -9  13   7     1083.87     1002.41    131.77 o 
  -8  13   7      427.25      507.74    159.33 o 
  -7  13   7        1.97       -3.55     30.94 o 
  -6  13   7     6648.32     6737.01    222.06 o 
  -5  13   7     5414.06     4597.48    138.14 o 
  -4  13   7     2151.47     2189.19    105.62 o 
  -3  13   7    18595.17    19347.44    354.33 o 
  -2  13   7     8733.78     9133.40    179.10 o 
  -1  13   7     3914.35     3808.18    110.67 o 
   0  13   7    23467.45    22575.09    400.12 o 
   1  13   7    13084.46    12376.94    228.07 o 
   2  13   7       41.86      112.74     19.85 o 
   3  13   7    13465.41    12890.78    228.91 o 
   4  13   7        5.14       13.03     27.80 o 
   5  13   7    12412.12    12314.46    257.06 o 
   6  13   7        9.53      -21.48     26.70 o 
   7  13   7    12029.98    11630.56    239.53 o 
   8  13   7      767.64      768.92     55.00 o 
   9  13   7     8834.41     9052.54    206.14 o 
  10  13   7      510.86      438.53     67.76 o 
  11  13   7     1721.42     1810.30    122.51 o 
 -12  14   7     4526.58     4615.59    147.51 o 
 -11  14   7      163.51      163.44    104.94 o 
 -10  14   7    15880.39    15144.26    419.87 o 
  -9  14   7     2325.57     2537.37    130.07 o 
  -8  14   7     7338.65     7261.72    184.67 o 
  -7  14   7    10104.98     9580.30    210.91 o 
  -6  14   7    33901.40    33224.60    599.42 o 
  -5  14   7     1500.70     1412.99     72.48 o 
  -4  14   7     6907.00     6516.53    151.51 o 
  -3  14   7    27642.46    26795.68    483.91 o 
  -2  14   7     1425.51     1477.09     66.86 o 
  -1  14   7     7223.90     7399.87    202.30 o 
   0  14   7       33.83       19.30     26.25 o 
   1  14   7    11082.86    10667.01    201.17 o 
   2  14   7     5852.77     5891.04    115.02 o 
   3  14   7     7436.08     6802.77    132.35 o 
   4  14   7      649.27      647.00     47.89 o 
   5  14   7     1498.90     1519.22     65.44 o 
   6  14   7       64.77       61.89     29.02 o 
   7  14   7     2555.50     2568.67     86.83 o 
   8  14   7     1552.34     1444.92     70.26 o 
   9  14   7       80.99      166.65     41.94 o 
  10  14   7        0.50      -17.11     47.61 o 
  11  14   7     2837.96     2914.23    207.73 o 
 -12  15   7       34.54      118.79    248.73 o 
 -11  15   7     2847.03     2869.20    108.86 o 
 -10  15   7      658.25      679.98     71.19 o 
  -9  15   7     2562.44     2550.91    113.78 o 
  -8  15   7     2159.48     2071.56     88.48 o 
  -7  15   7     3986.11     3760.33    119.03 o 
  -6  15   7     2298.18     2232.20     81.73 o 
  -5  15   7     5124.32     4893.73    121.12 o 
  -4  15   7      212.24      139.47     37.38 o 
  -3  15   7     4453.39     4420.47    102.77 o 
  -2  15   7     4395.80     4596.20    122.64 o 
  -1  15   7     1175.73     1089.54     78.72 o 
   0  15   7     6099.13     6033.10    127.42 o 
   1  15   7     3985.15     4006.72     84.71 o 
   2  15   7      133.32        2.52     22.65 o 
   3  15   7     2010.79     2371.84     61.21 o 
   4  15   7     3090.01     2973.12     96.26 o 
   5  15   7      210.99      185.04     36.75 o 
   6  15   7       95.08       89.04     38.28 o 
   7  15   7     1060.21     1047.76     59.72 o 
   8  15   7       13.61       25.45     38.03 o 
   9  15   7      333.39      313.81     48.03 o 
  10  15   7      242.16      201.01    109.68 o 
 -12  16   7     2778.08     2794.36    228.83 o 
 -11  16   7      558.03      549.38     71.56 o 
 -10  16   7      310.38      331.11     60.78 o 
  -9  16   7     1579.90     1731.36    152.58 o 
  -8  16   7     6282.32     6379.17    169.28 o 
  -7  16   7     5431.75     5053.51    136.05 o 
  -6  16   7     1064.37      989.91     58.72 o 
  -5  16   7     7821.66     7383.55    177.90 o 
  -4  16   7      129.19       97.48     29.01 o 
  -3  16   7     7433.12     7125.53    150.56 o 
  -2  16   7     1246.43     1313.60     63.31 o 
  -1  16   7    14272.26    14244.93    567.34 o 
   0  16   7     5786.96     5460.04    116.43 o 
   1  16   7    10558.12     9724.77    173.30 o 
   2  16   7    15981.04    15767.41    268.33 o 
   3  16   7     3700.32     3685.80     83.17 o 
   4  16   7       40.36       45.85     33.55 o 
   5  16   7       20.28       -6.33     44.01 o 
   6  16   7    18703.87    17868.92    388.96 o 
   7  16   7     3486.23     3442.88    102.99 o 
   8  16   7    10717.34    10746.95    232.73 o 
   9  16   7     2817.09     2818.99    119.23 o 
  10  16   7     1541.64     1438.35    161.53 o 
 -11  17   7      455.22      520.80    176.92 o 
 -10  17   7      118.13       54.19    135.62 o 
  -9  17   7        2.96      -59.05     67.34 o 
  -8  17   7     2058.49     1827.75    101.58 o 
  -7  17   7     2937.24     2739.21     94.00 o 
  -6  17   7       27.12      -13.29     35.14 o 
  -5  17   7      294.31      286.91     39.77 o 
  -4  17   7       17.68      -44.31     32.20 o 
  -3  17   7     1587.12     1566.68     77.93 o 
  -2  17   7     3755.75     3639.23    107.30 o 
  -1  17   7      819.79      836.86     61.50 o 
   0  17   7      214.16      175.51     31.51 o 
   1  17   7     4341.67     4223.98     90.76 o 
   2  17   7       57.81       71.95     22.74 o 
   3  17   7     6531.02     6507.98    130.90 o 
   4  17   7       20.91       36.96     32.04 o 
   5  17   7     2240.39     2076.82     85.09 o 
   6  17   7     3473.58     3220.73    112.76 o 
   7  17   7     2475.25     2562.88     90.19 o 
   8  17   7      207.19      205.24     42.07 o 
   9  17   7      754.13      737.46     86.10 o 
  10  17   7       16.75       -4.82     53.35 o 
 -11  18   7       51.05       71.03    171.22 o 
 -10  18   7      963.49      834.00    216.27 o 
  -9  18   7     6561.46     6560.45    180.72 o 
  -8  18   7     4479.49     4303.84    132.97 o 
  -7  18   7     4581.72     4271.34    127.94 o 
  -6  18   7     1465.76     1463.81     69.84 o 
  -5  18   7      269.59      248.20     40.18 o 
  -4  18   7      139.66      199.84     55.67 o 
  -3  18   7    26138.44    25582.80    465.86 o 
  -2  18   7      681.55      640.70     54.41 o 
  -1  18   7    11753.90    11788.28    337.59 o 
   0  18   7     9642.49     9915.68    198.11 o 
   1  18   7     5035.23     4702.91     94.15 o 
   2  18   7     3040.97     3148.84     70.59 o 
   3  18   7     6841.89     6737.32    158.85 o 
   4  18   7     7539.84     7540.15    174.87 o 
   5  18   7     1501.87     1567.43     75.66 o 
   6  18   7    11811.12    12041.21    283.18 o 
   7  18   7      274.40      197.66     49.50 o 
   8  18   7     6523.96     6402.44    160.92 o 
   9  18   7      654.03      567.02     57.10 o 
  10  18   7     1835.34     1954.79     98.06 o 
 -11  19   7       23.03      524.37    367.91 o 
 -10  19   7       10.65      -27.80    153.28 o 
  -9  19   7      638.57      644.50     63.56 o 
  -8  19   7      902.39      832.51     74.47 o 
  -7  19   7      165.41      149.67     43.95 o 
  -6  19   7      380.19      304.16     44.60 o 
  -5  19   7       93.20       37.38     34.67 o 
  -4  19   7      652.65      657.84     48.55 o 
  -3  19   7      279.73      228.17     32.53 o 
  -2  19   7      103.93       58.62     41.79 o 
  -1  19   7     1899.55     1832.84     93.96 o 
   0  19   7      253.97      241.45     30.28 o 
   1  19   7       92.96       64.19     28.26 o 
   2  19   7       92.19       59.85     23.62 o 
   3  19   7     3675.55     3544.30    102.72 o 
   4  19   7     8499.80     7946.35    232.97 o 
   5  19   7       64.94       46.53     41.78 o 
   6  19   7      148.36      208.70     47.12 o 
   7  19   7      417.31      380.89     99.23 o 
   8  19   7      242.91      298.45     46.16 o 
   9  19   7       25.81      -21.56     41.95 o 
  10  19   7      291.49      283.79     52.90 o 
 -11  20   7     1157.67     1210.64    301.02 o 
 -10  20   7     2475.32     2273.38    145.19 o 
  -9  20   7      989.35      949.19     85.33 o 
  -8  20   7     9815.73     9849.81    284.23 o 
  -7  20   7     3706.27     3659.74    119.48 o 
  -6  20   7     4270.99     4000.95    115.77 o 
  -5  20   7    16011.16    15285.46    336.84 o 
  -4  20   7        5.02      -38.15     43.23 o 
  -3  20   7     6298.84     6038.72    148.04 o 
  -2  20   7     7008.75     6709.63    169.94 o 
  -1  20   7     8713.87     8145.74    251.97 o 
   0  20   7      402.22      402.55     34.00 o 
   1  20   7     9604.02     9293.54    202.41 o 
   2  20   7     7807.09     7699.46    139.17 o 
   3  20   7     4425.18     4311.21    117.53 o 
   4  20   7       90.40       79.61     39.87 o 
   5  20   7     2664.40     2573.52    101.15 o 
   6  20   7     7643.53     7395.96    221.10 o 
   7  20   7      134.14       40.64     46.79 o 
   8  20   7     1378.03     1351.37     72.65 o 
   9  20   7     1665.41     1590.59    123.32 o 
  10  20   7        1.84      -21.47     43.26 o 
 -11  21   7      453.20      534.45    369.36 o 
 -10  21   7       27.50       28.50    218.80 o 
  -9  21   7     2245.78     2173.33    107.89 o 
  -8  21   7      108.05       47.56     48.12 o 
  -7  21   7     1056.63     1051.61     69.06 o 
  -6  21   7     2919.73     3005.82    100.67 o 
  -5  21   7     2837.70     2783.77    141.89 o 
  -4  21   7    10099.30     9673.90    240.70 o 
  -3  21   7     3941.04     4003.56    112.48 o 
  -2  21   7     1921.67     1975.41    111.12 o 
  -1  21   7     4444.86     4551.03    164.39 o 
   0  21   7     2052.53     2072.24     64.99 o 
   1  21   7     3614.12     3425.87     86.90 o 
   2  21   7     5208.79     5217.19    104.18 o 
   3  21   7      520.33      540.64     47.59 o 
   4  21   7      642.17      549.90     55.95 o 
   5  21   7     3699.03     3521.06    120.59 o 
   6  21   7       61.65       87.02     45.63 o 
   7  21   7       59.59      112.78     50.90 o 
   8  21   7      418.54      388.46     51.64 o 
   9  21   7     3277.03     3010.83    108.87 o 
  10  21   7        0.75       31.03     47.16 o 
 -11  22   7       95.93      708.05    396.94 o 
 -10  22   7      539.44      550.83    131.33 o 
  -9  22   7     2978.01     2892.33    122.43 o 
  -8  22   7      309.93      355.11     54.18 o 
  -7  22   7      428.44      431.90     58.15 o 
  -6  22   7      121.61       41.53     48.73 o 
  -5  22   7     8644.79     8115.50    192.21 o 
  -4  22   7     8216.84     7933.50    187.03 o 
  -3  22   7     4938.42     5014.46    132.35 o 
  -2  22   7     5103.18     5068.95    158.24 o 
  -1  22   7     3091.91     3049.63    127.99 o 
   0  22   7     6135.62     6028.44    131.22 o 
   1  22   7     7027.78     7029.60    139.15 o 
   2  22   7    29768.42    29635.55    454.70 o 
   3  22   7    15967.13    16105.43    373.39 o 
   4  22   7    16796.84    16672.06    369.18 o 
   5  22   7       60.75      117.29     92.36 o 
   6  22   7    30087.63    29266.97    612.60 o 
   7  22   7      455.93      471.08     90.70 o 
   8  22   7     5421.66     5007.38    294.12 o 
   9  22   7      513.07      492.88     61.45 o 
 -10  23   7      169.95      127.96    172.30 o 
  -9  23   7     4975.46     4794.06    210.12 o 
  -8  23   7      779.83      867.88     97.98 o 
  -7  23   7     6085.94     5880.49    164.22 o 
  -6  23   7       82.48       94.75     45.68 o 
  -5  23   7     6661.17     6588.07    214.13 o 
  -4  23   7        2.93       41.86     54.59 o 
  -3  23   7     7429.46     7463.15    178.72 o 
  -2  23   7      757.75      734.32     64.05 o 
  -1  23   7     7886.49     7629.13    196.90 o 
   0  23   7     1813.11     1720.48     68.72 o 
   1  23   7     1675.00     1732.54     62.89 o 
   2  23   7        6.07       57.53     35.02 o 
   3  23   7     3520.09     3389.38    115.67 o 
   4  23   7      397.72      348.62     52.39 o 
   5  23   7     5216.11     4977.02    151.86 o 
   6  23   7       15.14      150.83     51.61 o 
   7  23   7     1969.42     1925.59    105.63 o 
   8  23   7        1.27      -36.84     50.39 o 
   9  23   7     1173.99     1182.84    112.59 o 
 -10  24   7     3498.21     3575.48    183.87 o 
  -9  24   7     1102.91     1096.94    114.43 o 
  -8  24   7    11229.96    10855.00    315.07 o 
  -7  24   7     9872.02     9289.60    259.77 o 
  -6  24   7    33092.03    32611.26    775.02 o 
  -5  24   7     5466.78     5457.83    141.94 o 
  -4  24   7     3186.69     3014.44    100.53 o 
  -3  24   7     8276.85     7923.95    246.96 o 
  -2  24   7    29360.67    29009.37    646.21 o 
  -1  24   7      495.87      463.51     44.48 o 
   0  24   7      121.69      127.84     30.66 o 
   1  24   7    15327.82    15173.96    261.71 o 
   2  24   7     2154.84     2155.96     70.89 o 
   3  24   7      169.83       78.91     43.60 o 
   4  24   7      440.64      344.03     52.72 o 
   5  24   7      579.59      610.63     81.06 o 
   6  24   7        1.28        6.34     47.95 o 
   7  24   7        1.68       30.21     49.58 o 
   8  24   7        4.64      -73.62     49.08 o 
   9  24   7      547.33      578.29     76.97 o 
 -10  25   7       77.86       94.36    184.28 o 
  -9  25   7      551.04      545.93    119.16 o 
  -8  25   7      168.91      218.78    101.30 o 
  -7  25   7     1171.31     1223.61     88.93 o 
  -6  25   7      497.99      588.26     72.01 o 
  -5  25   7     4640.03     4365.37    131.41 o 
  -4  25   7      199.58      104.96     42.66 o 
  -3  25   7     2525.88     2364.90    103.65 o 
  -2  25   7     3349.15     3435.31    183.07 o 
  -1  25   7    13219.25    12666.05    272.60 o 
   0  25   7      476.11      504.59     44.91 o 
   1  25   7     5826.17     5836.21    125.22 o 
   2  25   7       10.90       58.50     61.17 o 
   3  25   7     7440.14     7319.97    194.52 o 
   4  25   7     3657.88     3444.24    121.86 o 
   5  25   7    13379.44    12786.26    306.70 o 
   6  25   7        1.86       88.76     82.87 o 
   7  25   7     6730.88     6538.74    195.62 o 
   8  25   7      284.44      139.88     65.48 o 
   9  25   7     2167.40     2482.11    138.05 o 
 -10  26   7      440.77      389.15    130.57 o 
  -9  26   7     2784.99     2608.57    156.72 o 
  -8  26   7        1.30       65.52     79.81 o 
  -7  26   7      665.98      594.94     79.20 o 
  -6  26   7     4441.25     4142.74    132.33 o 
  -5  26   7     2674.06     2505.75     96.98 o 
  -4  26   7      555.73      494.86     54.05 o 
  -3  26   7     2352.89     2313.25    123.99 o 
  -2  26   7     2196.92     2496.67    144.19 o 
  -1  26   7     6316.98     6375.39    160.51 o 
   0  26   7    20352.21    19897.28    402.59 o 
   1  26   7      334.64      446.68     38.58 o 
   2  26   7    13239.99    13247.99    306.11 o 
   3  26   7     4918.73     4985.02    151.70 o 
   4  26   7     7892.93     7457.41    202.36 o 
   5  26   7      542.46      549.37     72.13 o 
   6  26   7    32245.65    31317.98    774.29 o 
   7  26   7       26.79       95.14     54.69 o 
   8  26   7     3990.95     3946.94    163.75 o 
  -9  27   7     3075.60     3092.98    176.44 o 
  -8  27   7      905.97      817.28    125.22 o 
  -7  27   7    17927.29    16893.89    508.33 o 
  -6  27   7     4273.57     4429.14    139.69 o 
  -5  27   7     1725.90     1961.90     90.64 o 
  -4  27   7     3570.74     3525.48    110.97 o 
  -3  27   7    12846.42    12758.91    329.20 o 
  -2  27   7      408.49      511.90     58.47 o 
  -1  27   7     9389.05     9365.34    217.44 o 
   0  27   7    11488.81    11609.97    255.76 o 
   1  27   7     2139.21     2200.37     72.98 o 
   2  27   7        1.55       66.46     44.93 o 
   3  27   7     1154.15     1189.02    111.48 o 
   4  27   7        0.94      -62.50     52.58 o 
   5  27   7     7113.53     7076.22    220.74 o 
   6  27   7       25.37      141.61     56.17 o 
   7  27   7      266.00      316.80     64.70 o 
   8  27   7     1869.02     1892.11    107.95 o 
  -9  28   7      250.86      218.62     81.87 o 
  -8  28   7    10988.07     9909.76    469.89 o 
  -7  28   7     4102.68     4276.68    194.66 o 
  -6  28   7    14980.43    14732.39    486.01 o 
  -5  28   7     4488.10     4490.67    137.23 o 
  -4  28   7     1187.64     1110.42     69.75 o 
  -3  28   7       85.25      252.57     52.94 o 
  -2  28   7    13314.29    13720.21    309.71 o 
  -1  28   7     3690.24     3840.99    162.85 o 
   0  28   7     1446.45     1541.83    105.68 o 
   1  28   7     6565.24     6627.83    143.02 o 
   2  28   7      160.56      146.65     62.30 o 
   3  28   7      220.00      163.44     52.68 o 
   4  28   7     3572.78     3379.29    126.30 o 
   5  28   7     1001.51      977.29     80.52 o 
   6  28   7        2.08      -25.76     56.75 o 
   7  28   7      278.78      268.25     64.70 o 
   8  28   7       28.21       -0.08     57.27 o 
  -9  29   7      554.21      561.76    100.49 o 
  -8  29   7        3.46      195.20    125.04 o 
  -7  29   7      665.93      758.51    207.11 o 
  -6  29   7     1024.70     1226.99    112.11 o 
  -5  29   7     1117.58      982.40     71.21 o 
  -4  29   7     1205.65     1259.03     82.06 o 
  -3  29   7     3696.47     3533.71    133.30 o 
  -2  29   7     2439.73     2680.62    110.48 o 
  -1  29   7     8679.42     9249.85    217.77 o 
   0  29   7     3981.61     4056.25    215.45 o 
   1  29   7     7871.54     8051.35    167.29 o 
   2  29   7       99.98      144.58     49.21 o 
   3  29   7     6479.81     6715.13    190.55 o 
   4  29   7      528.96      519.51     96.72 o 
   5  29   7    11759.70    11619.88    317.15 o 
   6  29   7      176.23      159.16     59.78 o 
   7  29   7     8418.67     8662.66    244.44 o 
  -8  30   7      377.81      340.50    161.47 o 
  -7  30   7      285.85      618.09    197.67 o 
  -6  30   7      244.98      194.40    131.54 o 
  -5  30   7       59.03      131.80     66.62 o 
  -4  30   7     5939.37     5865.60    174.54 o 
  -3  30   7      804.72      843.51     72.41 o 
  -2  30   7     3706.40     3904.13    169.28 o 
  -1  30   7     1224.78     1316.92    113.13 o 
   0  30   7     8801.23     9001.09    204.64 o 
   1  30   7     1575.05     1609.31     90.02 o 
   2  30   7    10189.26     9909.96    251.16 o 
   3  30   7     2170.28     2039.95    135.29 o 
   4  30   7     4898.84     4727.07    155.63 o 
   5  30   7      572.04      510.56     68.16 o 
   6  30   7     9307.08     9019.39    293.11 o 
   7  30   7        7.68       65.38     61.12 o 
  -8  31   7      254.54      279.04    251.77 o 
  -7  31   7     5159.52     5396.47    232.77 o 
  -6  31   7     4427.51     4482.84    232.78 o 
  -5  31   7     1316.67     1350.21    115.83 o 
  -4  31   7      484.22      658.07     79.72 o 
  -3  31   7     1236.78     1253.33     83.01 o 
  -2  31   7     1611.09     1796.11     94.35 o 
  -1  31   7     2618.42     2937.33    238.08 o 
   0  31   7     5683.35     5928.87    201.94 o 
   1  31   7      102.55      211.07     71.96 o 
   2  31   7     1501.07     1536.23    101.34 o 
   3  31   7      202.69      285.09     70.22 o 
   4  31   7      644.67      578.57     68.28 o 
   5  31   7        8.55       23.53     54.48 o 
   6  31   7       76.61       88.65     56.21 o 
   7  31   7       45.67       27.73     64.21 o 
  -8  32   7     7728.12     7433.11    292.98 o 
  -7  32   7       89.14      248.27    134.43 o 
  -6  32   7     3553.02     3934.84    191.08 o 
  -5  32   7     2094.86     2396.94    147.84 o 
  -4  32   7      558.65      599.76     96.98 o 
  -3  32   7     4351.77     4239.29    147.04 o 
  -2  32   7      258.96      374.84     86.57 o 
  -1  32   7     2144.67     2810.42    169.48 o 
   0  32   7     1428.07     1562.48     76.65 o 
   1  32   7      460.35      659.80    209.80 o 
   2  32   7      320.04      308.57     60.63 o 
   3  32   7      464.32      483.70     68.70 o 
   4  32   7     1431.11     1397.64     91.22 o 
   5  32   7      849.17      881.97     83.98 o 
   6  32   7       24.72       23.18     79.49 o 
  -7  33   7      584.71      652.49    100.37 o 
  -6  33   7     1519.33     1953.25    142.56 o 
  -5  33   7       88.51      247.52    124.73 o 
  -4  33   7     1321.78     1573.53    129.52 o 
  -3  33   7     1507.80     1557.64    180.57 o 
  -2  33   7     4322.17     4402.40    237.23 o 
  -1  33   7     4448.75     4573.04    172.91 o 
   0  33   7     5316.71     5703.26    197.66 o 
   1  33   7     3098.60     3047.20    150.18 o 
   2  33   7     1026.14      997.04     97.41 o 
   3  33   7     4196.42     4074.87    146.71 o 
   4  33   7      155.97      151.94     59.62 o 
   5  33   7     5662.24     5704.92    186.88 o 
   6  33   7      153.65      104.29     59.44 o 
  -7  34   7     1735.61     1943.89    214.46 o 
  -6  34   7       98.47      233.82    268.53 o 
  -5  34   7       99.09      123.66    169.65 o 
  -4  34   7     1155.22     1182.53    101.49 o 
  -3  34   7     4235.12     4414.28    168.23 o 
  -2  34   7      670.11      927.14    205.51 o 
  -1  34   7      441.57      602.52     80.84 o 
   0  34   7     1965.81     2448.37    102.92 o 
   1  34   7     3620.91     3571.76    164.84 o 
   2  34   7      165.71      217.13     59.19 o 
   3  34   7      654.67      709.60     75.48 o 
   4  34   7     1279.11     1303.72    174.07 o 
   5  34   7      117.61      260.76    103.31 o 
  -6  35   7     2028.38     2037.13    148.48 o 
  -5  35   7       96.48      238.08    202.81 o 
  -4  35   7     2050.14     1986.87    161.80 o 
  -3  35   7       92.53      200.68     88.27 o 
  -2  35   7     2391.70     2493.47    135.48 o 
  -1  35   7       45.23       31.12    111.84 o 
   0  35   7     4525.45     5070.54    311.53 o 
   1  35   7     1350.09     1413.67    114.86 o 
   2  35   7     1219.31     1171.29    110.26 o 
   3  35   7      767.35      676.02     78.40 o 
   4  35   7       60.97       49.30     56.11 o 
   5  35   7     1680.96     1868.76    110.90 o 
  -6  36   7       53.93      232.80    261.63 o 
  -5  36   7       18.95       31.26    134.65 o 
  -4  36   7       41.94      135.74    227.57 o 
  -3  36   7      226.59      402.82    107.70 o 
  -2  36   7      406.02      506.35     78.10 o 
  -1  36   7       25.66      963.32    902.01 o 
   0  36   7        1.14      -25.81     88.39 o 
   1  36   7        2.28      212.83    316.30 o 
   2  36   7     1994.02     1650.83    124.42 o 
   3  36   7     1577.08     1391.26     96.73 o 
   4  36   7       49.91      -60.46     57.35 o 
  -5  37   7     1863.03     2192.98    218.34 o 
  -4  37   7     2614.03     2645.28    161.38 o 
  -3  37   7      103.19      112.09     87.89 o 
  -2  37   7     2827.27     3158.02    150.77 o 
  -1  37   7       85.98      139.91     66.76 o 
   0  37   7     3252.73     3277.82    163.68 o 
   1  37   7        5.21      -20.31     88.84 o 
   2  37   7       46.69      136.91     75.64 o 
   3  37   7      135.40      120.98     64.26 o 
   4  37   7      953.54      898.87     90.35 o 
  -4  38   7     1430.65     1708.47    140.55 o 
  -3  38   7     1140.08     1384.91    150.57 o 
  -2  38   7      608.93      647.65     89.22 o 
  -1  38   7      181.39      258.27     77.48 o 
   0  38   7      182.25      245.64    113.33 o 
   1  38   7      304.28      246.01    123.37 o 
   2  38   7     1219.08     1197.66    144.82 o 
   3  38   7      673.40      742.52    100.56 o 
  -3  39   7     1179.80     1242.27    130.74 o 
  -2  39   7     2419.47     2579.45    144.88 o 
  -1  39   7     1974.43     2112.01    654.04 o 
   0  39   7     2148.84     2476.88    333.95 o 
   1  39   7     4202.89     3998.25    188.11 o 
   2  39   7      257.45      223.50    143.47 o 
  -1  40   7      427.52     1232.62    581.84 o 
   0  40   7     2953.26     2811.66    276.37 o 
 -13   0   8      416.06      451.37     98.08 o 
 -12   0   8      891.48     1004.78    120.36 o 
 -11   0   8     6137.50     6480.47    208.75 o 
 -10   0   8      757.93      943.07    177.88 o 
  -9   0   8     2243.76     2366.23    116.91 o 
  -8   0   8      615.70      635.58    104.92 o 
  -7   0   8    14793.28    14160.13    343.01 o 
  -6   0   8     2251.98     1926.84    130.28 o 
  -5   0   8    82077.89    80550.07   2637.19 o 
  -4   0   8      761.41      834.16    130.85 o 
  -3   0   8    56324.34    61957.65   3813.96 o 
  -1   0   8    28247.30    26850.37    595.19 o 
   0   0   8    32296.69    33599.10    764.41 o 
   1   0   8   152684.08   157441.88   3694.56 o 
   2   0   8    55068.70    58163.11   1547.64 o 
   3   0   8    29369.41    31194.06    863.56 o 
   4   0   8    19205.78    19150.23    455.03 o 
   5   0   8    15846.01    15728.21    387.58 o 
   6   0   8     9900.09    10296.01    316.19 o 
   7   0   8    47367.77    48509.19   1854.95 o 
   8   0   8     8050.98     8491.54    389.82 o 
   9   0   8     1521.68     1372.83    129.91 o 
  10   0   8    10656.63    10668.01    489.18 o 
  11   0   8      764.40      547.78    108.07 o 
 -13   1   8     1992.00     2119.88    122.56 o 
 -12   1   8     1849.93     1996.61    110.27 o 
 -11   1   8     4041.40     4391.12    132.10 o 
 -10   1   8     6855.24     6866.24    151.38 o 
  -9   1   8     9803.20     9752.79    202.04 o 
  -8   1   8     7502.24     7479.62    144.42 o 
  -7   1   8       37.41       60.08     21.36 o 
  -6   1   8     7045.47     6161.92    130.98 o 
  -5   1   8    18896.62    17982.91    439.26 o 
  -4   1   8    24717.38    23962.11    726.82 o 
  -3   1   8      715.18      483.68     65.10 o 
  -2   1   8     3285.76     3819.29    153.53 o 
  -1   1   8     1204.88     1220.88     54.22 o 
   0   1   8    45900.95    47138.01    763.13 o 
   1   1   8     1107.08     1076.32     37.40 o 
   2   1   8    31441.73    34409.50    619.61 o 
   3   1   8    22559.11    22292.53    446.76 o 
   4   1   8     8207.60     9106.81    180.32 o 
   5   1   8     2933.59     3150.59     71.52 o 
   6   1   8     8814.42     9121.52    175.93 o 
   7   1   8      263.03      327.70     50.49 o 
   8   1   8     4771.46     4983.50    410.46 o 
   9   1   8      239.92      245.18     54.48 o 
  10   1   8      164.26      191.63     55.46 o 
  11   1   8      501.79      620.47     81.33 o 
 -12   2   8     4049.83     3952.48    270.63 o 
 -11   2   8     3431.01     3733.93    119.59 o 
 -10   2   8    30900.38    30579.23    545.18 o 
  -9   2   8     2072.51     1994.79    132.24 o 
  -8   2   8     9855.73     9565.44    176.56 o 
  -7   2   8      982.83      980.67     39.34 o 
  -6   2   8    10121.65     9528.83    289.96 o 
  -5   2   8     4390.73     4173.22    123.28 o 
  -4   2   8    36443.68    37401.09   1962.02 o 
  -3   2   8    12235.00    12853.30    415.79 o 
  -2   2   8     1104.69     1036.14     83.18 o 
  -1   2   8      397.15      437.45     23.54 o 
   0   2   8      309.47      338.41     21.52 o 
   1   2   8        7.89       12.42     15.84 o 
   2   2   8    22602.90    23413.14    431.22 o 
   3   2   8     4338.70     4998.96    138.34 o 
   4   2   8    28385.05    29343.49    569.94 o 
   5   2   8       30.25       70.18     21.40 o 
   6   2   8     1758.30     1582.10     54.36 o 
   7   2   8     9330.70     9394.81    313.27 o 
   8   2   8      839.79      754.75     70.65 o 
   9   2   8     4828.05     4786.55    184.51 o 
  10   2   8     3077.15     2947.91    143.06 o 
  11   2   8     3502.81     3589.30    214.51 o 
 -12   3   8     2400.92     2359.16    338.44 o 
 -11   3   8      835.33     1044.28     92.32 o 
 -10   3   8      841.41      927.59    123.33 o 
  -9   3   8     1999.59     1969.42     87.61 o 
  -8   3   8     3987.37     4015.33     90.61 o 
  -7   3   8      734.73      783.53     38.89 o 
  -6   3   8     5681.16     5189.16    212.20 o 
  -5   3   8     1286.65     1110.85     74.94 o 
  -4   3   8     7168.13     6536.48    346.83 o 
  -3   3   8     1231.51     1219.58     71.81 o 
  -2   3   8    18424.58    18141.31    561.93 o 
  -1   3   8    10656.93    11128.85    274.19 o 
   0   3   8    28571.49    29565.86    539.41 o 
   1   3   8     7902.89     8301.27    172.35 o 
   2   3   8     8795.95     9565.35    213.32 o 
   3   3   8     4400.56     4116.48    110.65 o 
   4   3   8    15272.13    16448.45    291.84 o 
   5   3   8     3084.25     3264.38     73.44 o 
   6   3   8      116.60      136.03     29.92 o 
   7   3   8     5842.16     6072.24    137.94 o 
   8   3   8     2035.84     2055.89    109.78 o 
   9   3   8     1871.88     1901.83    112.85 o 
  10   3   8      872.12      810.23    155.43 o 
  11   3   8      607.13      752.40    153.95 o 
 -12   4   8      373.84      453.26    169.23 o 
 -11   4   8     3570.83     3760.51    121.26 o 
 -10   4   8      340.73      388.93     70.06 o 
  -9   4   8     4331.53     4278.83    104.59 o 
  -8   4   8     2812.23     2764.35     71.16 o 
  -7   4   8    14920.95    13999.82    309.84 o 
  -6   4   8      534.42      694.76     43.36 o 
  -5   4   8    43560.52    41770.86   1027.27 o 
  -4   4   8      357.61      401.76     39.06 o 
  -3   4   8    68465.63    71771.55   1403.34 o 
  -2   4   8    12621.85    12356.38    397.27 o 
  -1   4   8    16181.91    15232.94    369.33 o 
   0   4   8    23346.86    23940.57    439.51 o 
   1   4   8    37883.86    37602.49    731.14 o 
   2   4   8     9310.96     9614.10    214.32 o 
   3   4   8    33344.38    33665.04    690.35 o 
   4   4   8    34872.39    35383.54    557.55 o 
   5   4   8    19144.92    19227.83    317.75 o 
   6   4   8    11594.46    11473.99    224.82 o 
   7   4   8    15041.56    15128.03    291.24 o 
   8   4   8     8232.16     8346.41    272.79 o 
   9   4   8      391.86      398.20     70.85 o 
  10   4   8     9165.60     9131.47    306.67 o 
  11   4   8      343.08      670.20    112.92 o 
 -12   5   8     1431.18     1539.75    149.67 o 
 -11   5   8     7079.65     7211.52    191.95 o 
 -10   5   8      770.01      840.78     49.73 o 
  -9   5   8    11807.09    11592.41    227.22 o 
  -8   5   8      826.79      844.14     54.24 o 
  -7   5   8     1158.14     1058.03     86.17 o 
  -6   5   8     3447.96     3180.79    124.29 o 
  -5   5   8     8059.28     7755.89    305.00 o 
  -4   5   8     2381.85     2521.59     83.50 o 
  -3   5   8    13890.17    14212.09    376.54 o 
  -2   5   8      465.71      481.11     67.38 o 
  -1   5   8     1663.19     1687.65    102.77 o 
   0   5   8     2489.98     2380.27     60.23 o 
   1   5   8     7461.22     7721.65    168.04 o 
   2   5   8     7974.91     9010.74    202.97 o 
   3   5   8      858.70     1145.38     43.54 o 
   4   5   8     1300.95     1474.28     42.76 o 
   5   5   8      421.27      449.73     32.63 o 
   6   5   8     4454.48     4544.01    124.08 o 
   7   5   8     4406.24     4204.32    106.93 o 
   8   5   8     3317.06     3232.27    129.84 o 
   9   5   8     1983.81     1949.37    110.83 o 
  10   5   8     1495.68     1538.04    103.25 o 
  11   5   8      280.05      193.39     69.66 o 
 -12   6   8     2334.81     2550.38    231.16 o 
 -11   6   8     1099.27     1168.12    140.03 o 
 -10   6   8    12264.53    12827.81    258.92 o 
  -9   6   8     1729.21     1755.50     77.75 o 
  -8   6   8     1023.59      942.59     49.18 o 
  -7   6   8     1940.06     1914.03    109.01 o 
  -6   6   8     2810.64     2576.32    113.73 o 
  -5   6   8     7255.67     7075.21    190.90 o 
  -4   6   8    38226.73    39839.41   1083.95 o 
  -3   6   8    34581.95    38546.33    770.63 o 
  -2   6   8     3663.03     4138.12    123.00 o 
  -1   6   8       96.18        0.52     31.48 o 
   0   6   8     1716.72     1923.50     53.06 o 
   1   6   8       27.06      135.98     20.21 o 
   2   6   8     2459.74     2647.73     77.84 o 
   3   6   8     9880.24    10175.15    218.42 o 
   4   6   8     7691.82     7450.25    129.96 o 
   5   6   8      541.09      628.87     36.59 o 
   6   6   8     6100.47     6359.61    140.56 o 
   7   6   8      921.82      973.95     51.22 o 
   8   6   8      292.41      219.91     71.95 o 
   9   6   8     5823.64     5851.19    214.43 o 
  10   6   8     5830.59     5950.54    224.15 o 
  11   6   8     3013.31     2830.42    145.80 o 
 -12   7   8      190.42      159.99    129.30 o 
 -11   7   8      292.93      354.86    125.96 o 
 -10   7   8       68.91       67.81     78.60 o 
  -9   7   8       22.50       31.63     26.51 o 
  -8   7   8      250.92      193.47     56.60 o 
  -7   7   8      802.80      822.80     50.91 o 
  -6   7   8     6836.32     6460.13    268.38 o 
  -5   7   8      541.74      449.65     44.58 o 
  -4   7   8     4404.15     4553.52    224.94 o 
  -3   7   8      824.11      935.15     54.13 o 
  -2   7   8     8395.33     7878.42    206.90 o 
  -1   7   8      933.62     1013.15     44.24 o 
   0   7   8    36330.34    39140.86    811.72 o 
   1   7   8       94.78      122.01     42.84 o 
   2   7   8    25128.12    25251.58    458.24 o 
   3   7   8     1498.72     1219.57     43.88 o 
   4   7   8     5981.72     5843.63    119.45 o 
   5   7   8      537.25      498.75     33.62 o 
   6   7   8      776.60      836.25     47.31 o 
   7   7   8     2945.75     2960.08    128.41 o 
   8   7   8       29.71       15.62     41.84 o 
   9   7   8     7035.49     6965.91    243.81 o 
  10   7   8      400.78      279.94     60.76 o 
  11   7   8       43.42      -21.82     76.61 o 
 -12   8   8     1170.83     1198.34     98.44 o 
 -11   8   8        9.22       -1.73     37.68 o 
 -10   8   8      504.30      559.76     76.43 o 
  -9   8   8      737.98      737.82     45.43 o 
  -8   8   8     2949.52     2797.17     86.72 o 
  -7   8   8     1275.23     1228.05     61.34 o 
  -6   8   8     3567.34     3166.68    111.33 o 
  -5   8   8    22242.68    22116.51    536.37 o 
  -4   8   8     1466.97     1637.35     67.05 o 
  -3   8   8    17274.98    18370.50    333.19 o 
  -2   8   8      152.65       73.68     33.63 o 
  -1   8   8     5211.14     5086.68    124.11 o 
   0   8   8     2795.40     2716.21     76.44 o 
   1   8   8    11144.23    10173.50    215.16 o 
   2   8   8    29155.71    31399.07    553.35 o 
   3   8   8      635.45      910.03     31.09 o 
   4   8   8    15124.41    15646.34    275.47 o 
   5   8   8     9393.32     9886.09    214.51 o 
   6   8   8     4073.32     4211.91    100.15 o 
   7   8   8     8832.82     8872.85    189.82 o 
   8   8   8    11967.18    12496.35    255.83 o 
   9   8   8       21.21       34.10     45.86 o 
  10   8   8     1639.69     1521.48    105.85 o 
  11   8   8       48.77       93.86     76.98 o 
 -12   9   8       33.85       -4.06     76.69 o 
 -11   9   8     1551.99     1708.67     94.95 o 
 -10   9   8      685.94      744.92     69.98 o 
  -9   9   8     3928.83     3783.16    115.87 o 
  -8   9   8     4701.17     4327.27    141.43 o 
  -7   9   8     5381.96     4927.24    155.15 o 
  -6   9   8      682.44      661.41     47.09 o 
  -5   9   8     4070.60     4071.60    135.80 o 
  -4   9   8    14080.94    14601.20    346.76 o 
  -3   9   8     5654.96     5625.26    116.62 o 
  -2   9   8     7098.57     6657.60    155.68 o 
  -1   9   8     6424.95     5976.41    141.66 o 
   0   9   8      750.31     1024.31     44.94 o 
   1   9   8      275.37      313.86     48.27 o 
   2   9   8     3308.78     3170.75     80.51 o 
   3   9   8     4744.18     4745.03     92.94 o 
   4   9   8    13197.83    13503.49    242.55 o 
   5   9   8     3810.21     3773.92     90.50 o 
   6   9   8    11065.16    11278.66    214.35 o 
   7   9   8     4139.95     4411.58    109.10 o 
   8   9   8     3096.52     3329.92     95.19 o 
   9   9   8      112.17       90.56     47.35 o 
  10   9   8      404.43      443.99     71.50 o 
  11   9   8     4108.65     4466.40    194.09 o 
 -12  10   8      372.09      424.63    127.39 o 
 -11  10   8       39.05      137.92     79.35 o 
 -10  10   8     1888.03     2186.88     88.93 o 
  -9  10   8     4967.65     4901.70    136.16 o 
  -8  10   8     8744.36     8500.60    232.75 o 
  -7  10   8       86.92       60.47     45.10 o 
  -6  10   8      214.28      245.63     34.28 o 
  -5  10   8    12397.40    12243.96    272.03 o 
  -4  10   8      241.17      229.97     26.30 o 
  -3  10   8     1372.77     1052.00     48.29 o 
  -2  10   8       22.57       22.68     28.28 o 
  -1  10   8     5743.62     5070.50    125.25 o 
   0  10   8      704.66      822.01     41.16 o 
   1  10   8     2787.33     2458.65     84.80 o 
   2  10   8     2548.21     2635.19     66.73 o 
   3  10   8     7054.37     7041.18    134.18 o 
   4  10   8     6147.77     6368.33    130.23 o 
   5  10   8     1402.17     1430.93     52.81 o 
   6  10   8     9826.18     9952.58    194.60 o 
   7  10   8      716.48      667.46     45.64 o 
   8  10   8      887.33      959.59     55.41 o 
   9  10   8      549.57      439.13     60.68 o 
  10  10   8     5805.91     6168.40    233.22 o 
  11  10   8      124.75      115.52     64.60 o 
 -12  11   8     1216.65     1208.19    159.16 o 
 -11  11   8     1687.94     1683.94     82.84 o 
 -10  11   8      205.22      258.64     56.02 o 
  -9  11   8    10936.48    10983.37    258.71 o 
  -8  11   8     1498.00     1461.20    131.60 o 
  -7  11   8     1208.43     1292.76     90.15 o 
  -6  11   8     3353.45     3144.02    105.15 o 
  -5  11   8    12477.55    12226.14    271.83 o 
  -4  11   8        3.09      -18.47     26.85 o 
  -3  11   8     3008.33     2994.55     91.89 o 
  -2  11   8    20963.06    21725.94    464.36 o 
  -1  11   8     4213.75     3845.65    102.22 o 
   0  11   8       10.66       24.91     23.33 o 
   1  11   8        8.63      -23.85     15.90 o 
   2  11   8     1273.89     1197.69     42.66 o 
   3  11   8     9518.79     9573.75    175.95 o 
   4  11   8      217.01      256.43     28.57 o 
   5  11   8     9156.93     9117.82    178.22 o 
   6  11   8        6.77        1.87     25.62 o 
   7  11   8      769.19      717.83     47.50 o 
   8  11   8      222.16      248.67     53.30 o 
   9  11   8     3022.62     3072.78    137.33 o 
  10  11   8     1642.30     1704.86    106.90 o 
  11  11   8      470.60      633.66    200.90 o 
 -12  12   8     2866.29     2943.67    158.20 o 
 -11  12   8       81.47      122.67     51.98 o 
 -10  12   8     8530.12     8329.37    254.57 o 
  -9  12   8     1781.16     1722.09    111.57 o 
  -8  12   8     2985.38     2816.53    148.65 o 
  -7  12   8      303.17      338.18     43.32 o 
  -6  12   8     4987.26     4752.14    167.56 o 
  -5  12   8     3297.94     2895.45     84.88 o 
  -4  12   8     4275.53     4251.35    130.05 o 
  -3  12   8     2391.03     2651.28    111.92 o 
  -2  12   8     1072.63      906.70     49.28 o 
  -1  12   8       17.12        0.62     23.92 o 
   0  12   8       11.78      -29.55     29.16 o 
   1  12   8     3214.51     2905.04     71.31 o 
   2  12   8      792.85      906.57     37.13 o 
   3  12   8     2176.17     2184.54     59.46 o 
   4  12   8     4567.81     4460.15    114.97 o 
   5  12   8     6326.19     6409.75    135.67 o 
   6  12   8      260.58      245.77     34.14 o 
   7  12   8      259.09      324.57     40.81 o 
   8  12   8      625.32      692.65     52.16 o 
   9  12   8     4694.32     4693.89    173.82 o 
  10  12   8      745.09      622.95     75.65 o 
  11  12   8     1604.98     1644.68    121.09 o 
 -12  13   8      566.43      578.59     75.04 o 
 -11  13   8       43.32       87.41    108.38 o 
 -10  13   8     1115.41     1102.03    112.64 o 
  -9  13   8        8.00        8.79     56.30 o 
  -8  13   8    11398.94    10753.11    285.92 o 
  -7  13   8     1421.61     1395.97     89.51 o 
  -6  13   8      637.99      607.47     58.23 o 
  -5  13   8     2100.00     2060.75     83.24 o 
  -4  13   8    31189.93    30219.59    739.66 o 
  -3  13   8      495.65      519.62     44.83 o 
  -2  13   8    44394.19    43368.61    834.21 o 
  -1  13   8    44505.17    45933.00    959.10 o 
   0  13   8    26167.45    25697.87    584.07 o 
   1  13   8     2823.48     2793.75     70.85 o 
   2  13   8    30047.69    29369.78    514.49 o 
   3  13   8     9060.05     8751.57    176.86 o 
   4  13   8    24194.27    23519.71    451.43 o 
   5  13   8    14075.60    13705.75    252.95 o 
   6  13   8     1553.18     1497.24     59.92 o 
   7  13   8    32037.47    32472.43    588.50 o 
   8  13   8     6070.77     5987.79    149.01 o 
   9  13   8     6223.68     6439.46    192.04 o 
  10  13   8      189.76      107.83     55.47 o 
 -12  14   8      251.88      328.13    190.12 o 
 -11  14   8     3392.67     3526.17    148.60 o 
 -10  14   8       73.62       52.42     93.54 o 
  -9  14   8     2693.93     2460.44    110.95 o 
  -8  14   8      802.53      853.67     62.67 o 
  -7  14   8     3565.77     3342.04    115.04 o 
  -6  14   8     1646.72     1599.36     72.95 o 
  -5  14   8    30617.50    29768.08    572.06 o 
  -4  14   8     1558.22     1546.20     88.54 o 
  -3  14   8    15278.88    15161.42    320.73 o 
  -2  14   8      540.22      513.05     57.08 o 
  -1  14   8    14146.48    13360.88    285.69 o 
   0  14   8     6881.00     7421.29    169.95 o 
   1  14   8    30078.04    29843.91    519.42 o 
   2  14   8     5962.01     6418.67    171.52 o 
   3  14   8     3038.56     2976.49     71.18 o 
   4  14   8     4317.48     4189.17    144.37 o 
   5  14   8     7559.93     7618.76    176.98 o 
   6  14   8     3264.96     3379.79     92.37 o 
   7  14   8     1629.62     1763.13     73.15 o 
   8  14   8     4251.19     4356.64    130.26 o 
   9  14   8     3094.95     3255.27    107.86 o 
  10  14   8     3843.21     3931.28    358.07 o 
 -12  15   8      650.10      881.85     85.36 o 
 -11  15   8     9206.10     9314.10    289.94 o 
 -10  15   8     1574.86     1616.66     99.54 o 
  -9  15   8     9865.25     9562.68    283.23 o 
  -8  15   8      627.66      612.74     58.37 o 
  -7  15   8    19970.80    19614.73    433.69 o 
  -6  15   8     1564.84     1549.48    111.86 o 
  -5  15   8    12361.18    11805.29    252.84 o 
  -4  15   8      578.42      556.04     43.50 o 
  -3  15   8     8747.76     8578.71    174.30 o 
  -2  15   8      593.71      582.33     44.49 o 
  -1  15   8    12694.40    12842.84    276.61 o 
   0  15   8      798.85      818.09     47.58 o 
   1  15   8      264.36      338.79     29.00 o 
   2  15   8      158.26      166.51     39.36 o 
   3  15   8      416.46      468.06     29.00 o 
   4  15   8     4789.88     4687.83    133.52 o 
   5  15   8     1653.49     1478.65     68.03 o 
   6  15   8     7967.80     8335.86    172.54 o 
   7  15   8     7058.98     6991.44    164.76 o 
   8  15   8     5871.20     5813.14    147.98 o 
   9  15   8     2435.68     2536.33     94.31 o 
  10  15   8     5214.98     5763.00    210.31 o 
 -11  16   8       50.56      515.36    368.95 o 
 -10  16   8     5403.10     5196.69    184.58 o 
  -9  16   8     5534.10     5263.59    181.62 o 
  -8  16   8     1890.25     1804.17     88.17 o 
  -7  16   8     1398.55     1479.16     71.12 o 
  -6  16   8     9677.67     9201.77    209.55 o 
  -5  16   8      302.00      326.23     38.64 o 
  -4  16   8    11524.53    11417.99    242.09 o 
  -3  16   8     9455.62     9248.15    186.35 o 
  -2  16   8    14637.68    14617.42    316.17 o 
  -1  16   8      891.07     1001.05     89.37 o 
   0  16   8     2249.42     1983.80     68.09 o 
   1  16   8      128.72       82.23     34.03 o 
   2  16   8      423.05      464.06     41.37 o 
   3  16   8    22158.74    21855.40    374.23 o 
   4  16   8      109.93      183.65     35.98 o 
   5  16   8      370.77      437.04     45.79 o 
   6  16   8      217.79      214.88     38.11 o 
   7  16   8     2479.88     2620.27     90.90 o 
   8  16   8      516.83      605.86    114.24 o 
   9  16   8     8444.35     8874.16    207.73 o 
  10  16   8       11.27        9.82     53.80 o 
 -11  17   8      233.93      845.29    419.39 o 
 -10  17   8     2919.83     2763.87    216.98 o 
  -9  17   8      229.40      192.73     98.67 o 
  -8  17   8     6825.65     6791.19    224.23 o 
  -7  17   8      342.26      299.12     44.75 o 
  -6  17   8    20386.62    19593.66    460.72 o 
  -5  17   8      404.08      320.34     41.44 o 
  -4  17   8    28361.07    28411.41    544.30 o 
  -3  17   8     7126.59     6821.23    146.61 o 
  -2  17   8    47390.86    45970.45    917.77 o 
  -1  17   8     6115.85     6169.15    262.25 o 
   0  17   8    35468.03    33837.98    595.43 o 
   1  17   8    18612.72    18375.57    335.08 o 
   2  17   8    46006.73    45853.83    726.79 o 
   3  17   8    19853.65    19891.64    389.22 o 
   4  17   8    26928.14    26485.65    510.05 o 
   5  17   8    19310.69    19347.48    433.09 o 
   6  17   8     6698.94     6639.06    180.16 o 
   7  17   8    16594.80    16581.54    329.62 o 
   8  17   8     4287.34     4248.98    140.22 o 
   9  17   8     7189.22     7235.68    179.89 o 
  10  17   8     3449.43     3696.30    169.83 o 
 -11  18   8     2597.38     2549.11    175.13 o 
 -10  18   8     1035.96     1029.08    161.54 o 
  -9  18   8      867.81      709.86     72.15 o 
  -8  18   8     3115.62     3151.36    111.17 o 
  -7  18   8     2080.88     1901.17     82.46 o 
  -6  18   8    12509.87    11760.57    247.06 o 
  -5  18   8    22872.05    22330.06    442.93 o 
  -4  18   8     4561.37     4285.56    177.04 o 
  -3  18   8     5265.18     4969.58    116.15 o 
  -2  18   8     4912.98     4816.37    177.98 o 
  -1  18   8     7037.55     7004.23    357.69 o 
   0  18   8    10938.81    10717.32    208.38 o 
   1  18   8    33379.45    33226.86    581.71 o 
   2  18   8     1375.06     1350.45     53.23 o 
   3  18   8      620.75      618.40     47.75 o 
   4  18   8    14806.77    14399.28    300.12 o 
   5  18   8    23117.75    22798.64    546.96 o 
   6  18   8      169.23      155.24     53.90 o 
   7  18   8     4269.90     4379.21    122.72 o 
   8  18   8     2253.17     2420.73     91.74 o 
   9  18   8     2381.56     2760.35    102.93 o 
  10  18   8      589.17      635.40     80.83 o 
 -11  19   8    11659.21    11549.40    465.17 o 
 -10  19   8     2987.23     2812.74    205.75 o 
  -9  19   8     5857.62     5621.49    266.52 o 
  -8  19   8      288.74      238.29     48.32 o 
  -7  19   8    20341.36    19958.96    534.67 o 
  -6  19   8       27.74       -6.71     37.19 o 
  -5  19   8     6163.87     5780.47    142.79 o 
  -4  19   8      161.10       89.42     52.93 o 
  -3  19   8     6311.52     6217.95    138.71 o 
  -2  19   8     1891.31     1632.88     72.47 o 
  -1  19   8     7549.20     7463.56    237.69 o 
   0  19   8     3113.25     2871.68     77.83 o 
   1  19   8     1216.51     1186.49     46.00 o 
   2  19   8     1251.89     1316.04     48.61 o 
   3  19   8      270.13      281.34     40.26 o 
   4  19   8      577.34      588.93     51.10 o 
   5  19   8       35.76      170.80     44.31 o 
   6  19   8     5646.23     5402.24    159.11 o 
   7  19   8    12385.42    12414.96    327.70 o 
   8  19   8     1298.07     1345.58     73.18 o 
   9  19   8       78.55       37.29     43.79 o 
  10  19   8     3658.63     3713.81    354.02 o 
 -11  20   8      750.92      918.37    407.92 o 
 -10  20   8     2683.44     2582.48    173.02 o 
  -9  20   8      430.48      443.43     83.66 o 
  -8  20   8     4116.43     3978.63    138.79 o 
  -7  20   8     6976.02     6761.51    169.83 o 
  -6  20   8     2579.18     2563.85     91.85 o 
  -5  20   8     3732.50     3345.34    100.10 o 
  -4  20   8    10660.74    10459.18    230.61 o 
  -3  20   8     6416.52     6293.71    152.08 o 
  -2  20   8     2946.66     2585.41    101.78 o 
  -1  20   8     4448.47     4018.60    151.89 o 
   0  20   8     9076.50     8944.76    181.87 o 
   1  20   8     7402.63     7328.39    135.71 o 
   2  20   8     2025.72     2165.29     72.75 o 
   3  20   8    10067.04    10137.19    223.08 o 
   4  20   8     5575.96     5426.21    154.43 o 
   5  20   8     8213.32     7976.81    207.42 o 
   6  20   8      768.57      844.18    136.68 o 
   7  20   8     1063.96     1199.31     84.01 o 
   8  20   8      763.86      798.24     63.90 o 
   9  20   8     6503.38     7249.57    249.09 o 
 -11  21   8       19.33      818.82    417.76 o 
 -10  21   8     2625.05     2519.42    171.81 o 
  -9  21   8       63.97       -2.94     71.21 o 
  -8  21   8     2918.95     2830.00    151.06 o 
  -7  21   8     2384.02     2307.10     94.26 o 
  -6  21   8    14435.43    13750.00    305.45 o 
  -5  21   8      486.82      463.99     66.00 o 
  -4  21   8     1095.39     1257.62     79.84 o 
  -3  21   8     6896.56     6789.01    195.38 o 
  -2  21   8    34949.81    34250.23    700.40 o 
  -1  21   8       51.70        3.03     37.88 o 
   0  21   8    34791.32    33818.70    630.15 o 
   1  21   8    30696.97    30506.59    482.65 o 
   2  21   8    27170.11    26197.13    435.67 o 
   3  21   8     4988.11     5039.86    133.58 o 
   4  21   8    11638.79    11835.25    283.86 o 
   5  21   8     3966.97     3694.71    124.77 o 
   6  21   8     8870.68     8840.63    256.73 o 
   7  21   8    10931.21    11097.37    278.05 o 
   8  21   8      138.78      220.63     72.25 o 
   9  21   8     3642.61     3804.87    160.24 o 
 -10  22   8     1723.44     1947.31    153.82 o 
  -9  22   8      952.93      909.41    101.95 o 
  -8  22   8     2054.27     2021.92    165.27 o 
  -7  22   8     1379.34     1360.67     84.63 o 
  -6  22   8     1258.56     1118.86     69.55 o 
  -5  22   8     1643.89     1624.28     75.50 o 
  -4  22   8      484.97      379.55     46.72 o 
  -3  22   8       37.25        6.62     40.74 o 
  -2  22   8      120.93      106.38     46.75 o 
  -1  22   8      154.70       96.86     41.51 o 
   0  22   8        2.95      -15.40     27.39 o 
   1  22   8     2498.73     2490.74     71.07 o 
   2  22   8     9814.33     9414.44    167.36 o 
   3  22   8      167.30      201.28     43.09 o 
   4  22   8       77.63      103.74     67.39 o 
   5  22   8     1878.94     1699.21     88.35 o 
   6  22   8       87.93       37.08     48.00 o 
   7  22   8     5607.71     5757.60    218.86 o 
   8  22   8      431.79      387.43     54.18 o 
   9  22   8      871.09      839.21     69.03 o 
 -10  23   8     1108.83     1010.57    132.90 o 
  -9  23   8     1001.93      962.37    112.20 o 
  -8  23   8       50.05       83.91    126.23 o 
  -7  23   8    13322.85    12503.59    396.57 o 
  -6  23   8      251.92      298.64     67.28 o 
  -5  23   8     1335.76     1292.00     81.59 o 
  -4  23   8     2380.66     2353.50    129.94 o 
  -3  23   8      764.36      736.54    102.97 o 
  -2  23   8     2080.10     1954.26    169.75 o 
  -1  23   8     5342.08     5008.39    182.32 o 
   0  23   8      953.61     1017.51     50.87 o 
   1  23   8     1158.25      982.56     49.12 o 
   2  23   8     1408.88     1401.15     68.16 o 
   3  23   8     1207.80     1260.74     96.39 o 
   4  23   8      202.44      177.89     63.24 o 
   5  23   8     2763.15     2665.91    109.69 o 
   6  23   8     4235.86     4209.09    143.32 o 
   7  23   8     5483.96     5406.16    187.48 o 
   8  23   8      112.83      100.22     44.18 o 
   9  23   8      959.96      969.07     74.60 o 
 -10  24   8       27.08      638.39    407.55 o 
  -9  24   8       81.00       50.09     84.85 o 
  -8  24   8        7.39       38.12    108.84 o 
  -7  24   8     5578.64     5287.78    218.23 o 
  -6  24   8     1476.23     1395.99     81.58 o 
  -5  24   8     1642.30     1550.02     93.90 o 
  -4  24   8     4951.95     4824.83    135.26 o 
  -3  24   8     2120.71     2152.42    102.39 o 
  -2  24   8      334.61      352.38     54.67 o 
  -1  24   8    15467.95    15244.66    440.70 o 
   0  24   8     4787.98     4490.41    109.46 o 
   1  24   8     8185.40     8302.53    161.87 o 
   2  24   8     2392.01     2425.09     87.39 o 
   3  24   8     2671.97     2448.06     99.67 o 
   4  24   8        4.52      -58.92     39.28 o 
   5  24   8     2676.01     2428.10    107.67 o 
   6  24   8     1879.22     1766.61     97.21 o 
   7  24   8     1231.31      987.97    103.07 o 
   8  24   8     1819.80     1973.44    139.68 o 
   9  24   8      121.87       69.55     51.02 o 
 -10  25   8      135.26      275.41    294.53 o 
  -9  25   8       21.96       38.37     82.37 o 
  -8  25   8     5094.71     5224.75    223.07 o 
  -7  25   8     7331.06     7036.62    263.85 o 
  -6  25   8     5858.60     5111.03    193.57 o 
  -5  25   8     3433.31     3091.83    143.49 o 
  -4  25   8     4139.08     3863.09    131.95 o 
  -3  25   8        4.30      -25.34     47.09 o 
  -2  25   8    14196.50    13935.61    347.97 o 
  -1  25   8     3594.05     3755.75    137.77 o 
   0  25   8    10244.58    10244.12    204.97 o 
   1  25   8     7880.42     7579.05    152.19 o 
   2  25   8     5124.22     5272.51    153.97 o 
   3  25   8     1110.69     1113.18     72.65 o 
   4  25   8     1272.36     1182.18     77.43 o 
   5  25   8     1389.40     1363.21     83.70 o 
   6  25   8      242.07      247.03     85.81 o 
   7  25   8     8548.28     8632.31    237.38 o 
   8  25   8      615.31      465.75     68.62 o 
  -9  26   8        0.33      -37.35    127.16 o 
  -8  26   8       96.28       86.59    123.04 o 
  -7  26   8        1.50       91.41     65.15 o 
  -6  26   8      944.50     1018.44    104.31 o 
  -5  26   8      935.68      903.16     72.96 o 
  -4  26   8     2130.08     2106.48    103.37 o 
  -3  26   8       52.59       57.51     49.78 o 
  -2  26   8      363.10      312.00     56.28 o 
  -1  26   8     1941.42     1994.32    152.00 o 
   0  26   8     3868.38     3769.84    107.34 o 
   1  26   8     1121.81     1193.20     55.99 o 
   2  26   8     1968.46     2004.90     95.39 o 
   3  26   8      759.23      575.99     73.47 o 
   4  26   8      200.55      110.54     50.16 o 
   5  26   8      834.23      711.47     71.33 o 
   6  26   8     1679.44     1541.16     93.30 o 
   7  26   8     1150.61     1228.93     91.13 o 
   8  26   8      469.07      310.46     75.73 o 
  -9  27   8      279.81      344.01    117.99 o 
  -8  27   8     1083.07     1029.69    153.11 o 
  -7  27   8      742.13      843.03    115.93 o 
  -6  27   8     1380.76     1447.82    119.88 o 
  -5  27   8       10.42      -84.47     56.32 o 
  -4  27   8     2557.27     2487.51    111.12 o 
  -3  27   8      423.93      404.07     66.12 o 
  -2  27   8    19212.71    19106.21    406.60 o 
  -1  27   8     1614.69     1619.59    148.29 o 
   0  27   8     2735.70     2903.68    109.32 o 
   1  27   8     5587.04     5511.15    125.90 o 
   2  27   8     5455.48     5435.60    161.99 o 
   3  27   8     1347.68     1367.55     81.23 o 
   4  27   8     1665.21     1584.92     89.59 o 
   5  27   8     1924.55     1935.32    132.77 o 
   6  27   8       68.02      -56.28     50.75 o 
   7  27   8     4647.15     4551.86    159.67 o 
   8  27   8      358.79      307.94     62.84 o 
  -9  28   8      494.37      601.75     98.95 o 
  -8  28   8     1624.25     1517.24    127.36 o 
  -7  28   8      676.08      836.43    115.34 o 
  -6  28   8     1504.13     1672.57    126.70 o 
  -5  28   8     7812.65     7266.74    436.27 o 
  -4  28   8      528.57      514.37     80.57 o 
  -3  28   8      220.45      149.59     56.27 o 
  -2  28   8       70.10      145.59     49.60 o 
  -1  28   8     1178.73     1330.08     85.75 o 
   0  28   8     1222.25     1349.33     65.59 o 
   1  28   8      287.55      468.33     59.34 o 
   2  28   8     2595.59     2515.13    106.30 o 
   3  28   8       34.22      194.58    119.49 o 
   4  28   8        1.73      -51.12     46.85 o 
   5  28   8       79.95       89.02     55.62 o 
   6  28   8      478.48      406.28     65.30 o 
   7  28   8      179.11      159.01     60.90 o 
   8  28   8        3.12       41.59     58.82 o 
  -9  29   8       41.81       44.50    113.18 o 
  -8  29   8      419.41      468.03    150.61 o 
  -7  29   8    13124.13    13145.56    668.76 o 
  -6  29   8       20.82       82.42     67.66 o 
  -5  29   8     1136.96     1041.89    132.60 o 
  -4  29   8      802.45      894.82    124.23 o 
  -3  29   8      520.93      524.79     63.45 o 
  -2  29   8       82.09       31.57     46.20 o 
  -1  29   8     3467.56     3672.35    183.59 o 
   0  29   8     2145.12     2164.97     98.56 o 
   1  29   8      104.84       93.59     72.82 o 
   2  29   8      109.90      147.61     57.96 o 
   3  29   8      935.43     1025.66     77.94 o 
   4  29   8      238.58      214.32     54.47 o 
   5  29   8      449.36      458.15     67.78 o 
   6  29   8      221.52      198.89     61.30 o 
   7  29   8     5307.05     5388.55    180.32 o 
  -8  30   8      786.19      866.16    140.59 o 
  -7  30   8     1306.42     1576.24    130.36 o 
  -6  30   8       90.33      128.43    100.01 o 
  -5  30   8     2160.22     2298.56    160.23 o 
  -4  30   8      327.06      348.67     64.67 o 
  -3  30   8     6151.97     5872.49    221.26 o 
  -2  30   8      978.20     1033.31     78.41 o 
  -1  30   8     6043.33     6425.25    435.01 o 
   0  30   8     1879.69     1871.25     87.56 o 
   1  30   8    10621.22    10274.49    257.46 o 
   2  30   8     1480.94     1661.98     94.24 o 
   3  30   8     6664.62     6325.84    186.16 o 
   4  30   8     3692.51     3718.94    138.77 o 
   5  30   8     4677.49     4655.58    159.01 o 
   6  30   8      941.03      887.32     97.00 o 
   7  30   8      458.88      469.25     73.07 o 
  -8  31   8     2216.21     1910.63    173.43 o 
  -7  31   8      132.49      179.86    138.82 o 
  -6  31   8     1406.70     1440.03    124.35 o 
  -5  31   8      156.86      156.11    102.38 o 
  -4  31   8     3506.54     3484.89    134.63 o 
  -3  31   8     4522.37     4475.94    227.59 o 
  -2  31   8    14591.91    14715.52    381.02 o 
  -1  31   8     1114.15     1133.28    140.51 o 
   0  31   8     5349.61     5135.37    162.87 o 
   1  31   8     1992.86     1927.27    121.47 o 
   2  31   8    12667.41    12240.92    299.29 o 
   3  31   8       11.29       16.74     51.18 o 
   4  31   8     3796.48     3764.63    141.37 o 
   5  31   8     2367.36     2254.59    134.84 o 
   6  31   8      231.87      273.77     67.72 o 
   7  31   8     6229.51     6493.98    206.58 o 
  -7  32   8       14.17      163.73    185.82 o 
  -6  32   8     3370.16     3336.82    172.86 o 
  -5  32   8      420.67      587.79    158.69 o 
  -4  32   8     1554.22     1620.37    133.06 o 
  -3  32   8      672.85      751.80    115.14 o 
  -2  32   8     3479.52     3803.58    185.43 o 
  -1  32   8        1.24       53.81     61.08 o 
   0  32   8      101.85      227.58     48.13 o 
   1  32   8      335.26      270.70    104.32 o 
   2  32   8     1481.16     1527.61    122.32 o 
   3  32   8     1073.50     1176.05     88.25 o 
   4  32   8        6.17      -12.94     62.85 o 
   5  32   8        9.11      -37.55     53.33 o 
   6  32   8      147.35      100.06     63.07 o 
  -7  33   8     6166.07     5956.32    249.96 o 
  -6  33   8       23.95      114.17    175.45 o 
  -5  33   8     2223.71     2506.15    154.80 o 
  -4  33   8     1111.40     1152.90    100.56 o 
  -3  33   8     1677.75     1630.94    127.80 o 
  -2  33   8      993.57     1121.31    144.22 o 
  -1  33   8     3407.62     3656.97    152.42 o 
   0  33   8       21.16       76.62    130.42 o 
   1  33   8      213.98       62.43    109.76 o 
   2  33   8      224.63      230.18     89.17 o 
   3  33   8       56.20       66.62     56.98 o 
   4  33   8     1211.46     1063.94    101.54 o 
   5  33   8     2238.71     2300.07    118.17 o 
   6  33   8     1270.54     1236.68     98.42 o 
  -7  34   8     2695.17     2916.81    177.42 o 
  -6  34   8      233.24      271.42    162.58 o 
  -5  34   8     7281.46     7123.60    274.82 o 
  -4  34   8       10.47      109.76    126.34 o 
  -3  34   8     9093.83     9313.53    299.84 o 
  -2  34   8     2108.17     2097.60    124.09 o 
  -1  34   8    13373.38    13865.31    384.15 o 
   0  34   8     2820.57     2877.55    147.22 o 
   1  34   8     3917.50     4155.39    181.85 o 
   2  34   8     1630.89     1479.02     95.96 o 
   3  34   8     3272.70     3171.96    156.19 o 
   4  34   8     3167.73     3389.07    140.43 o 
   5  34   8     4816.85     5043.79    175.04 o 
  -6  35   8      930.34     1105.72    178.46 o 
  -5  35   8     1690.74     1992.65    143.12 o 
  -4  35   8     2923.23     2979.30    143.03 o 
  -3  35   8       65.45      304.40     81.17 o 
  -2  35   8    10624.77    10492.44    313.40 o 
  -1  35   8     2111.26     2720.62    135.91 o 
   0  35   8     2291.33     2428.15    141.66 o 
   1  35   8      113.56       98.19     71.38 o 
   2  35   8     3196.90     2948.11    129.30 o 
   3  35   8     1024.26     1086.22     89.67 o 
   4  35   8     5804.11     6265.87    258.90 o 
   5  35   8     2255.28     2083.09    190.59 o 
  -5  36   8      786.44      987.00    192.24 o 
  -4  36   8     1830.35     1938.80    204.06 o 
  -3  36   8      305.12      489.05    149.26 o 
  -2  36   8     2161.56     2392.88    198.69 o 
  -1  36   8      170.90      295.93     73.45 o 
   0  36   8     3064.54     3011.42    199.48 o 
   1  36   8      262.68      107.39    100.43 o 
   2  36   8       20.51      -12.90     87.48 o 
   3  36   8     1198.96     1215.12     95.59 o 
   4  36   8      302.98      227.88     68.21 o 
  -5  37   8     2188.49     2328.34    159.19 o 
  -4  37   8     1863.61     2000.95    152.20 o 
  -3  37   8       92.63       73.24     68.50 o 
  -2  37   8      398.83      490.83    137.09 o 
  -1  37   8     2571.99     2385.57    396.07 o 
   0  37   8     3023.71     3078.09    254.99 o 
   1  37   8       96.78       19.95     65.44 o 
   2  37   8      122.63      -10.13    122.66 o 
   3  37   8      450.16      416.77     82.51 o 
  -4  38   8      513.57      604.99    104.81 o 
  -3  38   8     3081.94     3372.23    161.54 o 
  -2  38   8      859.00      965.91    103.23 o 
  -1  38   8     4352.91     4103.84    290.38 o 
   0  38   8     2467.67     2386.92    250.21 o 
   1  38   8     3244.35     3213.65    166.93 o 
   2  38   8     2074.08     1878.18    136.82 o 
  -2  39   8     2197.48     2611.60    148.68 o 
  -1  39   8     1915.94     1967.99    233.28 o 
   0  39   8      904.92     1058.72    218.43 o 
   1  39   8      344.13      339.29    136.30 o 
 -12   1   9      258.20      182.85     54.93 o 
 -11   1   9      666.49      759.51     85.88 o 
 -10   1   9      128.81      189.28     68.65 o 
  -9   1   9    10947.88    10713.81    215.79 o 
  -8   1   9      192.34      207.89     28.09 o 
  -7   1   9     4315.98     4219.62    109.97 o 
  -6   1   9     6602.30     6351.40    130.51 o 
  -5   1   9     4558.97     4287.00    163.84 o 
  -4   1   9    42487.95    48932.90   1942.36 o 
  -3   1   9    13963.76    13815.57    484.22 o 
  -2   1   9    16056.66    15477.15    541.16 o 
  -1   1   9     1933.04     2083.01     55.34 o 
   0   1   9    26715.29    25616.46    424.63 o 
   1   1   9      406.94      472.34     29.43 o 
   2   1   9    35065.56    35281.18    603.84 o 
   3   1   9    14790.52    16179.95    335.98 o 
   4   1   9     8627.76     8900.12    207.89 o 
   5   1   9    12435.39    12253.71    257.15 o 
   6   1   9     9105.55     9377.31    239.29 o 
   7   1   9     2987.59     3229.27    214.04 o 
   8   1   9     2872.75     2862.21    129.09 o 
   9   1   9     5943.46     5990.47    218.70 o 
  10   1   9        3.57      -33.43     47.73 o 
  11   1   9     2977.08     2791.40    147.85 o 
 -12   2   9        9.30      134.62    472.79 o 
 -11   2   9     1074.84     1161.45     74.05 o 
 -10   2   9     1505.24     1486.86     88.71 o 
  -9   2   9     1473.52     1500.78     83.72 o 
  -8   2   9     1942.32     1873.02     66.70 o 
  -7   2   9      593.53      562.68     33.52 o 
  -6   2   9       23.68       26.09     28.13 o 
  -5   2   9    15828.76    15375.57    378.08 o 
  -4   2   9      296.62      269.43     39.51 o 
  -3   2   9     1660.99     1870.57     78.15 o 
  -2   2   9     1678.07     1764.31    105.10 o 
  -1   2   9       48.62       56.42     14.81 o 
   0   2   9     3596.01     3943.71     81.09 o 
   1   2   9     3831.42     3897.83     85.72 o 
   2   2   9     7437.42     7853.91    164.32 o 
   3   2   9        4.18      -28.28     20.58 o 
   4   2   9     4170.49     4020.59    108.31 o 
   5   2   9     1326.10     1451.34    125.39 o 
   6   2   9     1433.16     1557.57     70.99 o 
   7   2   9     1631.98     1804.81    273.84 o 
   8   2   9        1.63      -53.76     35.84 o 
   9   2   9       23.09      -59.96     41.14 o 
  10   2   9      843.70      673.86     78.62 o 
  11   2   9      215.92      163.80     62.63 o 
 -12   3   9      863.49      898.39    141.36 o 
 -11   3   9     2858.98     3009.87    105.15 o 
 -10   3   9     3173.80     3060.95     94.42 o 
  -9   3   9    28143.17    28158.87    563.14 o 
  -8   3   9      160.55      159.41     26.62 o 
  -7   3   9     5045.67     4668.41     98.38 o 
  -6   3   9       97.81       51.69     54.06 o 
  -5   3   9       15.17       -3.57     21.08 o 
  -4   3   9     3744.36     4029.97    167.31 o 
  -3   3   9    21124.03    20970.72    500.71 o 
  -2   3   9     2983.61     2941.25    140.48 o 
  -1   3   9      261.19      494.88     38.15 o 
   0   3   9     7840.28     7748.27    155.94 o 
   1   3   9     2455.49     2948.82     75.54 o 
   2   3   9      606.89      485.16     33.31 o 
   3   3   9     3440.44     3669.20    103.22 o 
   4   3   9      452.20      497.60     39.36 o 
   5   3   9    12250.50    12196.22    237.35 o 
   6   3   9     3755.60     3687.95    106.61 o 
   7   3   9     7943.93     8027.48    259.42 o 
   8   3   9        2.78      -68.31     45.54 o 
   9   3   9     5182.90     5722.93    221.50 o 
  10   3   9     1512.71     1638.67    111.04 o 
  11   3   9     9160.83     9121.38    315.46 o 
 -12   4   9      530.37      472.76    137.28 o 
 -11   4   9      557.65      617.86     87.37 o 
 -10   4   9        1.09      -48.99     51.72 o 
  -9   4   9     3780.92     3894.53    107.77 o 
  -8   4   9      551.95      493.83     35.31 o 
  -7   4   9     6700.34     6577.10    158.70 o 
  -6   4   9      521.17      453.27     43.38 o 
  -5   4   9    26392.82    25299.49    581.54 o 
  -4   4   9     9891.85    10355.71    274.21 o 
  -3   4   9    14189.94    13310.53    327.04 o 
  -2   4   9     5900.36     7507.10    264.50 o 
  -1   4   9    36638.00    38116.04    755.55 o 
   0   4   9      124.01      215.95     44.86 o 
   1   4   9    12077.20    12618.97    253.40 o 
   2   4   9      438.75      494.81     38.45 o 
   3   4   9    39127.02    41395.59    846.34 o 
   4   4   9     4529.34     5091.10    130.75 o 
   5   4   9      146.52      180.05     28.18 o 
   6   4   9     1019.22     1203.71     81.84 o 
   7   4   9     9153.32     9044.38    221.95 o 
   8   4   9      783.45      635.44     67.10 o 
   9   4   9     6204.85     6054.85    219.96 o 
  10   4   9      595.97      464.41     70.92 o 
  11   4   9     1713.86     1756.30    122.83 o 
 -12   5   9      616.69      644.45    141.83 o 
 -11   5   9     1543.44     1623.64     76.99 o 
 -10   5   9     4616.25     4653.21    117.32 o 
  -9   5   9    10175.54     9960.41    194.12 o 
  -8   5   9     5204.80     5143.02    108.87 o 
  -7   5   9       38.25       35.66     28.95 o 
  -6   5   9    32838.70    30962.06    775.65 o 
  -5   5   9     7117.23     6914.95    186.29 o 
  -4   5   9    27174.84    27816.30    882.79 o 
  -3   5   9    14226.07    14703.50    302.79 o 
  -2   5   9    74532.66    75669.77   2225.89 o 
  -1   5   9      997.20     1180.85     99.74 o 
   0   5   9    55839.16    56030.50   1009.14 o 
   1   5   9        1.03       12.42     29.33 o 
   2   5   9    67444.77    68816.97   1376.75 o 
   3   5   9     5375.91     6097.29    152.18 o 
   4   5   9    27623.46    27901.06    507.54 o 
   5   5   9    16735.91    16846.92    311.95 o 
   6   5   9    42523.26    42575.43    742.44 o 
   7   5   9      185.28      183.33     33.39 o 
   8   5   9      265.01      251.24     55.27 o 
   9   5   9     2433.07     2471.71    124.04 o 
  10   5   9      547.82      477.92     71.66 o 
  11   5   9     1005.09      911.83     94.65 o 
 -12   6   9      266.39      287.39    154.37 o 
 -11   6   9     4330.61     4451.32    151.18 o 
 -10   6   9     2252.64     2301.18    121.04 o 
  -9   6   9     3410.56     3534.39     91.29 o 
  -8   6   9     1165.52     1105.20     67.65 o 
  -7   6   9      141.44      104.72     31.07 o 
  -6   6   9     6549.65     6043.27    419.38 o 
  -5   6   9     9504.69     8765.62    230.62 o 
  -4   6   9       25.72       33.34     19.16 o 
  -3   6   9       65.65       94.10     33.82 o 
  -2   6   9       73.63      128.39     32.26 o 
  -1   6   9      435.25      759.06     54.62 o 
   0   6   9      581.83      967.34     35.96 o 
   1   6   9     8998.47     9327.68    200.27 o 
   2   6   9      513.14      602.39     38.54 o 
   3   6   9      130.08      112.80     26.17 o 
   4   6   9     1352.49     1148.15     72.75 o 
   5   6   9     7839.15     8232.20    161.26 o 
   6   6   9     5406.56     5353.97    124.70 o 
   7   6   9     9279.45     9519.55    199.96 o 
   8   6   9     9536.55     9679.17    278.33 o 
   9   6   9       31.24       22.56     48.17 o 
  10   6   9     4217.71     4632.76    192.45 o 
  11   6   9     5950.23     6167.56    239.90 o 
 -12   7   9     4936.78     5087.94    154.50 o 
 -11   7   9     2689.23     2786.02    167.99 o 
 -10   7   9     1365.04     1427.99     59.60 o 
  -9   7   9     7725.13     7510.38    159.62 o 
  -8   7   9     8413.77     8246.63    174.41 o 
  -7   7   9     6771.55     6034.79    213.55 o 
  -6   7   9     6354.32     5609.37    288.69 o 
  -5   7   9      260.52      234.16     51.97 o 
  -4   7   9       53.87       77.72     34.83 o 
  -3   7   9     1639.93     1485.21     97.03 o 
  -2   7   9       21.39      -11.78     29.08 o 
  -1   7   9     1268.83     1141.86     48.77 o 
   0   7   9      256.93      230.11     30.45 o 
   1   7   9      274.64      209.68     25.14 o 
   2   7   9      667.27      790.16     92.60 o 
   3   7   9    13522.05    13841.24    291.19 o 
   4   7   9       13.01       16.78     24.11 o 
   5   7   9    13419.48    13485.86    245.19 o 
   6   7   9     1142.40     1127.46    123.01 o 
   7   7   9     4012.40     4113.92    110.61 o 
   8   7   9     6093.88     6255.13    202.50 o 
   9   7   9     6693.50     7014.48    248.58 o 
  10   7   9     3827.09     4026.22    175.56 o 
  11   7   9     8845.42     9478.14    327.80 o 
 -12   8   9      686.58      873.63    127.99 o 
 -11   8   9     3684.92     3736.13    122.37 o 
 -10   8   9      363.69      409.73     75.14 o 
  -9   8   9    11845.53    11373.65    266.92 o 
  -8   8   9    22663.29    20468.55    463.81 o 
  -7   8   9    16260.38    15019.71    485.86 o 
  -6   8   9     1694.69     1598.17     94.90 o 
  -5   8   9    50944.80    51837.12   1216.30 o 
  -4   8   9    12734.05    12611.83    290.02 o 
  -3   8   9    39942.41    40440.86    804.34 o 
  -2   8   9     3388.13     3282.32    111.52 o 
  -1   8   9    89372.20    91308.32   1845.54 o 
   0   8   9    12130.03    13259.86    228.65 o 
   1   8   9    38315.84    40494.34    785.59 o 
   2   8   9     5506.02     6430.71    173.92 o 
   3   8   9    27220.94    27331.46    557.37 o 
   4   8   9       37.79       38.96     22.20 o 
   5   8   9     2287.77     2284.43     66.88 o 
   6   8   9        2.18      159.95     83.09 o 
   7   8   9     6694.04     6673.35    145.13 o 
   8   8   9      119.23      101.56    111.66 o 
   9   8   9     4109.98     4251.98    161.67 o 
  10   8   9      373.53      358.50     69.71 o 
  11   8   9      158.17      164.90     62.96 o 
 -12   9   9     1382.73     1515.57    131.84 o 
 -11   9   9     3579.22     3513.06    142.90 o 
 -10   9   9    12461.94    12375.04    291.64 o 
  -9   9   9     5662.79     5698.65    161.24 o 
  -8   9   9      198.85      234.48    104.90 o 
  -7   9   9      498.70      438.23     81.34 o 
  -6   9   9    27807.40    26424.71    636.94 o 
  -5   9   9       62.10        6.53     23.24 o 
  -4   9   9    57741.36    59171.69   1263.69 o 
  -3   9   9     1077.21     1040.55     50.64 o 
  -2   9   9    10347.23     9743.92    269.16 o 
  -1   9   9        9.07       -4.41     83.24 o 
   0   9   9   117042.35   121193.45   2141.32 o 
   1   9   9     5250.29     6245.03    145.69 o 
   2   9   9    44704.95    45217.85    804.76 o 
   3   9   9     7024.73     7417.07    192.36 o 
   4   9   9    17715.46    17821.51    311.78 o 
   5   9   9     3077.63     2877.60     76.89 o 
   6   9   9    31741.56    31777.26    540.10 o 
   7   9   9       25.21       52.23     51.80 o 
   8   9   9     8424.06     8506.84    207.85 o 
   9   9   9      859.90      801.93     75.82 o 
  10   9   9      557.66      507.76     74.81 o 
  11   9   9       24.31      -47.50     54.38 o 
 -12  10   9      878.04     1020.18    251.43 o 
 -11  10   9    13178.94    13616.99    321.65 o 
 -10  10   9     2141.40     2185.29     89.47 o 
  -9  10   9     3250.51     3305.27    105.60 o 
  -8  10   9     2756.39     2802.49    154.20 o 
  -7  10   9     1951.01     1813.47     81.05 o 
  -6  10   9       95.04      117.38     44.54 o 
  -5  10   9    10770.98    10094.13    319.07 o 
  -4  10   9     3205.27     3085.00    101.81 o 
  -3  10   9       59.17      103.70     23.98 o 
  -2  10   9     2478.63     2892.24     83.36 o 
  -1  10   9     1489.35     1594.65     61.72 o 
   0  10   9    12159.76    12606.15    262.42 o 
   1  10   9    13905.35    13920.15    289.68 o 
   2  10   9     7514.72     7888.33    172.41 o 
   3  10   9     1539.21     1724.32     60.44 o 
   4  10   9    12310.91    12185.51    223.65 o 
   5  10   9      136.88      160.68     56.27 o 
   6  10   9     8535.13     8670.67    176.07 o 
   7  10   9     5704.12     5868.75    134.49 o 
   8  10   9     2383.62     2408.30     80.97 o 
   9  10   9       46.22       28.56     63.03 o 
  10  10   9     3956.98     4107.13    180.93 o 
 -12  11   9     7074.70     7039.44    236.87 o 
 -11  11   9     1685.12     1710.54    104.97 o 
 -10  11   9     1373.28     1190.25     82.57 o 
  -9  11   9     2970.02     2868.03    110.37 o 
  -8  11   9     3939.56     4159.33    137.39 o 
  -7  11   9       82.68       51.34     65.21 o 
  -6  11   9     3462.04     3356.35    141.71 o 
  -5  11   9     1902.95     1691.72    124.43 o 
  -4  11   9      569.70      622.67     54.62 o 
  -3  11   9        0.55       -7.21     20.30 o 
  -2  11   9       45.27      256.04    149.85 o 
  -1  11   9      453.23      486.45     40.00 o 
   0  11   9      535.75      581.05     39.27 o 
   1  11   9     2797.02     2859.25     83.07 o 
   2  11   9      438.18      457.04     35.69 o 
   3  11   9     3431.39     3448.44     74.66 o 
   4  11   9      576.70      529.77     36.18 o 
   5  11   9    17137.20    17295.22    309.31 o 
   6  11   9     3413.25     3419.22     90.87 o 
   7  11   9     7950.52     7866.79    169.55 o 
   8  11   9     5277.38     5499.61    139.66 o 
   9  11   9     8471.84     8586.27    264.36 o 
  10  11   9     2079.69     2116.23    189.51 o 
 -12  12   9     2079.42     2306.48    331.10 o 
 -11  12   9     2581.40     2446.22    122.31 o 
 -10  12   9     1981.59     1932.26    201.47 o 
  -9  12   9      393.99      360.67     71.20 o 
  -8  12   9    10454.32     9914.06    267.58 o 
  -7  12   9    22232.45    20845.96    843.99 o 
  -6  12   9    20415.61    20233.28    433.58 o 
  -5  12   9    12559.83    12198.55    270.94 o 
  -4  12   9       61.75       37.58     24.45 o 
  -3  12   9    22634.46    22436.16    509.28 o 
  -2  12   9    10539.19    10295.48    235.35 o 
  -1  12   9    30794.23    30203.93    631.62 o 
   0  12   9     1922.34     2079.77     69.44 o 
   1  12   9    54835.67    53331.10   1187.43 o 
   2  12   9      669.94      663.98     69.61 o 
   3  12   9    19225.80    18879.35    354.58 o 
   4  12   9       97.29       98.90     26.85 o 
   5  12   9     8000.68     8238.34    166.64 o 
   6  12   9       24.26       66.07     32.95 o 
   7  12   9      626.51      626.64     47.56 o 
   8  12   9     4276.43     4443.64    122.38 o 
   9  12   9     4177.73     4512.95    172.86 o 
  10  12   9       84.86       63.46     53.29 o 
 -12  13   9      322.30      228.68     74.11 o 
 -11  13   9     1481.08     1663.08    108.88 o 
 -10  13   9     4487.08     4198.00    156.11 o 
  -9  13   9      221.12      191.27     68.47 o 
  -8  13   9     3088.84     2765.68    131.61 o 
  -7  13   9     5450.75     5145.36    212.70 o 
  -6  13   9     5764.02     5531.64    214.73 o 
  -5  13   9     1366.60     1364.60     97.23 o 
  -4  13   9    35484.31    35736.36    849.29 o 
  -3  13   9      446.50      558.61     35.03 o 
  -2  13   9     3970.62     4189.34    114.65 o 
  -1  13   9     2515.98     2665.54     82.20 o 
   0  13   9    62130.19    61363.85   1362.82 o 
   1  13   9     1769.35     1852.44     68.17 o 
   2  13   9     9570.55     9792.35    237.36 o 
   3  13   9       45.01       47.18     33.86 o 
   4  13   9     3726.54     3787.45     92.01 o 
   5  13   9     3678.38     3685.63     93.86 o 
   6  13   9     6209.38     6283.77    139.99 o 
   7  13   9     7315.01     7384.70    161.22 o 
   8  13   9     3293.99     3341.71    105.05 o 
   9  13   9       20.89      -37.38     56.76 o 
  10  13   9      951.26      907.52     88.10 o 
 -12  14   9     2486.04     2789.18    287.46 o 
 -11  14   9     5995.79     6151.66    213.74 o 
 -10  14   9     2012.38     1961.75    185.47 o 
  -9  14   9      855.67      730.65     98.43 o 
  -8  14   9     2289.09     2242.76    251.31 o 
  -7  14   9      101.36       45.36     53.83 o 
  -6  14   9      689.61      704.83     51.72 o 
  -5  14   9      545.00      521.31     73.06 o 
  -4  14   9     1728.96     1674.22    141.31 o 
  -3  14   9     2012.82     2012.52     61.74 o 
  -2  14   9     1964.41     1842.08    124.75 o 
  -1  14   9     6547.99     6174.81    152.33 o 
   0  14   9      365.54      415.75     38.63 o 
   1  14   9        2.63      -30.59     36.72 o 
   2  14   9     1143.10     1052.42     50.18 o 
   3  14   9     8124.17     8143.15    156.35 o 
   4  14   9     3656.18     3431.56    100.34 o 
   5  14   9     1388.70     1435.44     57.94 o 
   6  14   9    13301.22    13104.22    249.86 o 
   7  14   9     1262.52     1227.74     62.82 o 
   8  14   9     1448.97     1481.09     71.16 o 
   9  14   9      597.44      571.83     72.25 o 
  10  14   9     3283.27     3623.22    161.47 o 
 -12  15   9     2010.48     1992.68    274.85 o 
 -11  15   9      327.83      366.06    205.50 o 
 -10  15   9      753.89      694.18    392.90 o 
  -9  15   9     4267.32     4034.01    150.69 o 
  -8  15   9     6567.71     6284.99    221.76 o 
  -7  15   9      106.91       56.77     38.01 o 
  -6  15   9     4519.29     4306.34    196.69 o 
  -5  15   9        3.85      -24.80     29.42 o 
  -4  15   9     1309.03     1277.05     51.62 o 
  -3  15   9      145.46      102.71     27.64 o 
  -2  15   9       95.69       55.09     37.37 o 
  -1  15   9        0.32      -32.91     27.90 o 
   0  15   9       37.23       86.44     41.20 o 
   1  15   9      344.14      352.78     41.87 o 
   2  15   9       79.56       61.39     23.16 o 
   3  15   9       40.09       66.86     33.14 o 
   4  15   9    13953.45    13421.37    309.80 o 
   5  15   9     4661.37     4469.10    107.70 o 
   6  15   9       15.81        6.48     31.51 o 
   7  15   9     2922.38     2892.87     95.14 o 
   8  15   9      787.36      809.95     72.43 o 
   9  15   9     1324.33     1433.19     90.84 o 
  10  15   9       89.37       72.09     58.16 o 
 -11  16   9      327.04      327.43    204.29 o 
 -10  16   9     3897.17     3612.35    203.61 o 
  -9  16   9       37.58       31.23     67.34 o 
  -8  16   9     5903.81     5745.59    268.60 o 
  -7  16   9     6995.75     6566.19    300.64 o 
  -6  16   9    18292.00    17353.49    360.63 o 
  -5  16   9     1329.95     1203.54     83.24 o 
  -4  16   9      454.70      483.96     48.47 o 
  -3  16   9    20898.99    21466.27    449.55 o 
  -2  16   9     7978.37     8037.52    179.85 o 
  -1  16   9     9576.01     9175.95    236.23 o 
   0  16   9      272.93      324.13     84.94 o 
   1  16   9    19186.40    18652.39    341.05 o 
   2  16   9     5581.15     5621.05    123.43 o 
   3  16   9     5562.02     5357.58    134.81 o 
   4  16   9      456.18      384.74     59.96 o 
   5  16   9     1281.98     1237.67     66.88 o 
   6  16   9       64.67       59.50     34.56 o 
   7  16   9      100.15       58.44     37.51 o 
   8  16   9     8074.28     8293.34    194.13 o 
   9  16   9     1015.85     1075.47     71.02 o 
  10  16   9      353.11      298.18     71.63 o 
 -11  17   9      139.62      779.64    411.64 o 
 -10  17   9     1006.39      974.40    405.77 o 
  -9  17   9       83.28       23.65    146.03 o 
  -8  17   9      275.02      254.65     52.48 o 
  -7  17   9     1043.43      976.86     68.79 o 
  -6  17   9       12.36      -51.36     34.24 o 
  -5  17   9     1174.38     1088.71     73.91 o 
  -4  17   9     4231.97     4185.83    176.89 o 
  -3  17   9       21.96       -1.08     37.96 o 
  -2  17   9        0.17      -28.93     31.42 o 
  -1  17   9     8044.52     7913.70    221.41 o 
   0  17   9     2947.44     2545.19     84.34 o 
   1  17   9     1746.47     1807.83     59.57 o 
   2  17   9       63.61       35.33     45.37 o 
   3  17   9       93.66       92.22     36.33 o 
   4  17   9      909.92     1010.53     59.77 o 
   5  17   9     5791.79     5515.08    144.24 o 
   6  17   9      265.19      229.38     40.10 o 
   7  17   9     3825.57     3706.98    140.93 o 
   8  17   9       82.54      109.45     41.17 o 
   9  17   9      335.55      304.63     60.57 o 
  10  17   9     1971.99     2119.62    259.10 o 
 -11  18   9     1023.94     1072.21    132.26 o 
 -10  18   9     3098.29     2855.60    501.55 o 
  -9  18   9     2833.10     2766.07    349.09 o 
  -8  18   9     2232.18     2069.15    137.08 o 
  -7  18   9     5471.35     5267.71    195.53 o 
  -6  18   9     4503.15     4240.20    150.55 o 
  -5  18   9     6954.06     6534.60    161.63 o 
  -4  18   9    12840.00    13176.55    277.02 o 
  -3  18   9    16052.10    15442.55    338.34 o 
  -2  18   9        0.96      -11.75     33.18 o 
  -1  18   9    17388.84    17153.00    564.69 o 
   0  18   9      786.04      781.76     75.44 o 
   1  18   9     3280.36     3054.38     81.12 o 
   2  18   9     2150.05     2165.08     62.33 o 
   3  18   9    15722.47    15889.98    322.89 o 
   4  18   9     7019.32     7182.90    172.58 o 
   5  18   9     2931.17     2959.37    117.97 o 
   6  18   9    11860.67    11471.50    321.40 o 
   7  18   9       65.40       74.98     47.13 o 
   8  18   9     2264.07     2260.19     91.06 o 
   9  18   9     1436.69     1442.28     79.21 o 
  10  18   9      751.88      745.06     88.01 o 
 -11  19   9       54.22       86.49    335.75 o 
 -10  19   9     1219.32     1052.39    245.84 o 
  -9  19   9        4.03      363.89    375.56 o 
  -8  19   9      476.60      805.27    244.97 o 
  -7  19   9     1203.30     1241.96     74.90 o 
  -6  19   9      485.80      446.31     77.49 o 
  -5  19   9     2185.33     2129.33    117.23 o 
  -4  19   9     4604.94     4371.42    145.16 o 
  -3  19   9       17.75       38.90     49.69 o 
  -2  19   9      441.22      386.49     49.49 o 
  -1  19   9     2787.56     2751.05    155.24 o 
   0  19   9       50.00       25.18     38.05 o 
   1  19   9      688.84      727.42     45.93 o 
   2  19   9     2256.39     2201.98     70.21 o 
   3  19   9     2520.31     2547.51     86.90 o 
   4  19   9     1071.75      982.93     70.15 o 
   5  19   9      182.07      163.30     42.93 o 
   6  19   9      113.48      111.93     47.84 o 
   7  19   9      102.94      122.86     39.97 o 
   8  19   9       71.36      111.51     43.16 o 
   9  19   9      884.58      779.48     65.98 o 
 -11  20   9     1143.84     1136.04    418.58 o 
 -10  20   9      860.06      798.57    117.42 o 
  -9  20   9     1557.96     1385.54    128.80 o 
  -8  20   9      487.63      443.03    130.20 o 
  -7  20   9      264.07      145.89     65.26 o 
  -6  20   9    15216.87    14612.10    353.30 o 
  -5  20   9     3191.58     2929.55    118.55 o 
  -4  20   9      549.85      503.26     47.71 o 
  -3  20   9     3511.47     3608.07    129.46 o 
  -2  20   9      490.54      341.91     52.61 o 
  -1  20   9     5305.45     5250.58    166.89 o 
   0  20   9     1287.39     1086.32     70.55 o 
   1  20   9     6888.33     6662.69    145.00 o 
   2  20   9    17890.59    17517.32    302.85 o 
   3  20   9      285.79      381.75     45.88 o 
   4  20   9      628.56      695.71     82.46 o 
   5  20   9      439.62      430.74     56.80 o 
   6  20   9     4786.34     4818.39    167.70 o 
   7  20   9     1735.26     1880.06     81.74 o 
   8  20   9    13910.67    14382.57    431.82 o 
   9  20   9      678.53      652.53     85.62 o 
 -11  21   9      363.83      433.87    262.57 o 
 -10  21   9       14.91      557.87    389.24 o 
  -9  21   9      120.15      432.84    371.82 o 
  -8  21   9     6040.41     6025.64    238.13 o 
  -7  21   9       12.87      116.23     95.08 o 
  -6  21   9     1614.17     1431.91    108.25 o 
  -5  21   9      188.79      146.14     46.76 o 
  -4  21   9      362.66      330.13     59.20 o 
  -3  21   9     5607.07     5648.09    177.97 o 
  -2  21   9     6342.96     6158.27    168.22 o 
  -1  21   9     1762.44     1603.18    165.72 o 
   0  21   9     3211.40     3135.61    100.03 o 
   1  21   9      109.53      137.85     30.51 o 
   2  21   9      238.31      234.50     49.45 o 
   3  21   9     1117.72     1164.88     64.83 o 
   4  21   9    15490.44    15056.37    340.53 o 
   5  21   9       25.72      -30.56     40.34 o 
   6  21   9       46.13      -47.63     38.74 o 
   7  21   9       55.51       25.01     40.61 o 
   8  21   9     1289.25     1425.30    106.45 o 
   9  21   9     1721.55     1867.27     92.40 o 
 -10  22   9     2608.30     2456.53    170.06 o 
  -9  22   9     4698.17     4165.17    227.08 o 
  -8  22   9       20.09        5.55     60.16 o 
  -7  22   9    24177.49    21281.15    749.67 o 
  -6  22   9    13587.48    12171.68    451.56 o 
  -5  22   9    16878.40    16116.20    384.02 o 
  -4  22   9     8484.30     8198.44    205.09 o 
  -3  22   9    23803.28    23618.01    543.95 o 
  -2  22   9     3065.40     3016.65    130.30 o 
  -1  22   9    13627.04    12673.34    422.89 o 
   0  22   9      607.30      576.92     48.61 o 
   1  22   9    15039.78    14352.64    258.59 o 
   2  22   9     2380.35     2492.32     90.21 o 
   3  22   9    18724.01    18279.67    372.58 o 
   4  22   9      374.55      316.48     51.33 o 
   5  22   9    12510.11    11648.07    282.07 o 
   6  22   9     1716.33     1548.05    109.62 o 
   7  22   9     2312.12     2417.27    100.56 o 
   8  22   9     2239.45     2385.41     99.75 o 
   9  22   9     2473.24     2615.68    170.38 o 
 -10  23   9     3402.69     3153.11    199.43 o 
  -9  23   9      271.82      719.23    414.52 o 
  -8  23   9     7033.67     6460.66    252.81 o 
  -7  23   9      522.35      640.97     85.65 o 
  -6  23   9     1178.27     1192.93     99.74 o 
  -5  23   9      563.10      475.12     75.09 o 
  -4  23   9     9002.85     9053.43    210.15 o 
  -3  23   9     8160.70     7995.78    226.88 o 
  -2  23   9     4303.93     4293.39    158.73 o 
  -1  23   9      361.56      319.30     99.23 o 
   0  23   9     1802.52     1794.99     99.29 o 
   1  23   9     3866.37     3709.48     88.01 o 
   2  23   9      199.84      236.85     82.34 o 
   3  23   9       21.21       42.34     40.95 o 
   4  23   9     5097.41     4783.37    147.59 o 
   5  23   9     3135.09     3123.95    119.35 o 
   6  23   9     3030.03     2813.17    115.58 o 
   7  23   9      590.79      474.71     66.71 o 
   8  23   9     1868.34     2056.30    109.56 o 
   9  23   9     3387.50     3653.92    204.15 o 
 -10  24   9      384.73      807.25    442.11 o 
  -9  24   9     3362.52     2992.25    171.64 o 
  -8  24   9     2449.11     2514.17    169.08 o 
  -7  24   9     1108.50     1107.73     96.24 o 
  -6  24   9     8303.13     7890.78    322.13 o 
  -5  24   9        9.22      -26.38     54.11 o 
  -4  24   9       11.92       -2.83     56.35 o 
  -3  24   9     3863.84     3962.45    144.21 o 
  -2  24   9       41.41       46.89     70.86 o 
  -1  24   9     2280.09     2267.83    115.16 o 
   0  24   9       15.77      -21.70     33.29 o 
   1  24   9       42.65      -12.74     32.51 o 
   2  24   9    16795.97    16506.79    331.25 o 
   3  24   9      416.03      381.04     52.62 o 
   4  24   9     3669.35     3734.03    201.78 o 
   5  24   9       49.94      -25.80     45.64 o 
   6  24   9     3173.52     3062.25    128.73 o 
   7  24   9      575.63      350.09     76.70 o 
   8  24   9     9443.68     9665.83    262.62 o 
 -10  25   9     3541.77     3302.35    209.71 o 
  -9  25   9      218.82      323.89     83.48 o 
  -8  25   9     5337.62     4923.32    214.63 o 
  -7  25   9     1598.18     1593.69    119.38 o 
  -6  25   9     2344.59     2452.26    136.39 o 
  -5  25   9     1593.46     1477.35    105.90 o 
  -4  25   9    11061.21    10588.50    344.01 o 
  -3  25   9     3687.70     3406.86    134.86 o 
  -2  25   9    11534.48    11641.56    301.62 o 
  -1  25   9      142.51      183.24     71.33 o 
   0  25   9     5896.50     5780.63    141.81 o 
   1  25   9       19.83       29.07     39.71 o 
   2  25   9    10855.31    10416.30    306.10 o 
   3  25   9       71.68      255.85     71.59 o 
   4  25   9    13609.63    13068.65    310.54 o 
   5  25   9        1.90       30.99     46.08 o 
   6  25   9     2708.55     2590.06    116.04 o 
   7  25   9       47.03       91.78     54.52 o 
   8  25   9     4873.66     5217.06    237.22 o 
  -9  26   9      521.10      527.51    129.15 o 
  -8  26   9       62.32       72.71    104.16 o 
  -7  26   9    14073.19    13449.72    426.73 o 
  -6  26   9     8859.48     8540.52    504.85 o 
  -5  26   9    11729.18    11053.92    357.62 o 
  -4  26   9      338.31      310.82     68.99 o 
  -3  26   9    28744.62    28530.17    783.98 o 
  -2  26   9     2249.93     2305.89    172.52 o 
  -1  26   9    24781.41    24741.56    580.91 o 
   0  26   9       31.41       40.60     34.74 o 
   1  26   9    13816.89    13733.79    247.03 o 
   2  26   9       23.09      -23.85     57.84 o 
   3  26   9    11028.95    11118.65    272.44 o 
   4  26   9      603.03      465.19     59.72 o 
   5  26   9    20244.30    19498.51    438.80 o 
   6  26   9        1.52       20.11     48.35 o 
   7  26   9     3193.53     3189.09    133.09 o 
   8  26   9      104.95       76.53     49.94 o 
  -9  27   9      241.84      201.31    121.93 o 
  -8  27   9     3102.00     3219.39    175.71 o 
  -7  27   9     2092.50     2001.76    139.45 o 
  -6  27   9     1958.65     2075.05    227.58 o 
  -5  27   9     2068.96     2146.35    140.16 o 
  -4  27   9      956.16      869.46     90.44 o 
  -3  27   9      629.94      500.81    117.24 o 
  -2  27   9     1206.82     1136.28     89.38 o 
  -1  27   9       91.87      171.82    105.22 o 
   0  27   9     3753.04     3672.58    108.35 o 
   1  27   9     1554.87     1716.90     88.14 o 
   2  27   9     1207.70     1178.24     78.90 o 
   3  27   9     3737.94     3665.94    129.17 o 
   4  27   9     2673.01     2718.93    113.38 o 
   5  27   9     1620.13     1724.14     95.48 o 
   6  27   9     1290.21     1234.88     98.14 o 
   7  27   9     3474.49     3385.14    139.26 o 
   8  27   9     3137.71     3426.74    259.68 o 
  -9  28   9     2300.44     2085.64    152.04 o 
  -8  28   9        8.82      -41.43    159.28 o 
  -7  28   9     1205.67     1220.08    185.98 o 
  -6  28   9     5831.75     5354.92    202.88 o 
  -5  28   9     1528.34     1520.31    110.99 o 
  -4  28   9      708.30      619.73     93.68 o 
  -3  28   9      324.86      329.13     68.04 o 
  -2  28   9      140.64      142.81     52.47 o 
  -1  28   9      514.88      579.64     64.43 o 
   0  28   9       60.23      226.97     51.15 o 
   1  28   9     1054.47     1050.54     77.23 o 
   2  28   9     3257.53     3778.53    166.94 o 
   3  28   9      471.17      423.79     62.02 o 
   4  28   9      533.13      530.04     65.85 o 
   5  28   9      319.22      244.29     59.80 o 
   6  28   9     1998.80     1910.25    105.09 o 
   7  28   9     1910.97     1839.76    108.31 o 
  -8  29   9     3953.82     3885.25    192.27 o 
  -7  29   9      251.29      278.67    106.45 o 
  -6  29   9     6678.83     6751.59    263.09 o 
  -5  29   9      391.90      420.98     95.51 o 
  -4  29   9     9036.92     8715.74    303.35 o 
  -3  29   9      171.18      215.10     63.18 o 
  -2  29   9    14302.59    14791.54    382.32 o 
  -1  29   9     1364.10     1464.80    117.00 o 
   0  29   9    20395.76    20598.39    444.20 o 
   1  29   9        4.25       56.77     51.17 o 
   2  29   9     9618.44     9858.38    260.93 o 
   3  29   9        8.38       43.08     48.91 o 
   4  29   9     5244.40     4969.29    161.40 o 
   5  29   9       65.66        1.47     53.93 o 
   6  29   9     6336.66     6105.66    191.76 o 
   7  29   9      797.63      733.11     84.23 o 
  -8  30   9      765.36      705.90    107.38 o 
  -7  30   9     4486.51     4578.45    210.06 o 
  -6  30   9     2428.41     2671.32    159.57 o 
  -5  30   9     2963.81     2873.42    181.19 o 
  -4  30   9       23.11       59.94     77.58 o 
  -3  30   9    10397.61    10357.42    338.61 o 
  -2  30   9       78.27      128.04     70.82 o 
  -1  30   9    11567.44    12029.65    323.69 o 
   0  30   9      579.32      914.11    116.97 o 
   1  30   9     8939.42     8930.29    234.76 o 
   2  30   9      274.65      338.25     58.20 o 
   3  30   9    13649.51    13697.12    404.03 o 
   4  30   9       36.65       -0.23     50.99 o 
   5  30   9     4115.71     4119.91    150.38 o 
   6  30   9       84.04       86.63     60.11 o 
   7  30   9      815.80      852.00     86.72 o 
  -8  31   9     1196.19     1358.88    162.19 o 
  -7  31   9     3728.26     3761.59    193.07 o 
  -6  31   9       57.87      133.75     70.17 o 
  -5  31   9      228.44      259.71     77.44 o 
  -4  31   9      627.62      517.70     74.47 o 
  -3  31   9      361.93      435.52     68.14 o 
  -2  31   9     1203.67     1180.60    150.41 o 
  -1  31   9      215.16     1114.12    154.46 o 
   0  31   9      877.62      825.65     77.91 o 
   1  31   9      883.69      938.45    142.72 o 
   2  31   9        3.43       31.66    111.10 o 
   3  31   9     3183.72     3190.33    212.87 o 
   4  31   9      146.07      139.55     66.94 o 
   5  31   9     1302.80     1200.11     91.65 o 
   6  31   9       45.20      -22.10     58.65 o 
  -7  32   9       18.50       40.33    128.23 o 
  -6  32   9     1836.73     2314.22    152.73 o 
  -5  32   9      223.51      367.20    158.19 o 
  -4  32   9        1.28      -25.58     73.25 o 
  -3  32   9      194.24      180.55     74.42 o 
  -2  32   9       24.33       88.53     56.35 o 
  -1  32   9       38.98       20.45     52.10 o 
   0  32   9      145.04       91.64    126.07 o 
   1  32   9        0.88      -21.98     91.08 o 
   2  32   9     1727.49     1748.85     99.07 o 
   3  32   9       61.86       55.00     53.77 o 
   4  32   9     2300.61     2359.83    122.68 o 
   5  32   9        0.59      -82.02     54.68 o 
   6  32   9      163.02      270.62     66.27 o 
  -7  33   9     2299.38     2328.98    160.97 o 
  -6  33   9     1758.19     1841.45    138.97 o 
  -5  33   9     1455.95     1388.84    122.83 o 
  -4  33   9     1848.31     1831.84    121.38 o 
  -3  33   9      206.18      477.57     72.59 o 
  -2  33   9     6612.24     6581.91    216.96 o 
  -1  33   9        5.22       37.60     61.92 o 
   0  33   9     6354.05     5983.95    320.61 o 
   1  33   9      118.49       63.58     66.57 o 
   2  33   9     4998.79     5173.64    200.35 o 
   3  33   9       28.84        1.81     54.01 o 
   4  33   9     2813.88     3150.12    135.54 o 
   5  33   9      429.10      310.83     80.08 o 
  -6  34   9       37.15      124.77    111.33 o 
  -5  34   9        2.14       45.53     95.02 o 
  -4  34   9      359.23      455.23     79.05 o 
  -3  34   9      713.62      942.30    121.04 o 
  -2  34   9       23.18      289.98    158.54 o 
  -1  34   9     3394.11     3909.89    162.42 o 
   0  34   9      277.40      478.15    267.96 o 
   1  34   9      234.21      288.83    129.56 o 
   2  34   9      114.63      143.57     74.63 o 
   3  34   9     2434.47     2332.61    117.61 o 
   4  34   9      263.60      354.91     69.51 o 
   5  34   9      172.96      107.63     64.53 o 
  -6  35   9      245.03      342.70    231.28 o 
  -5  35   9      190.30      333.53    206.33 o 
  -4  35   9     3432.16     3701.10    161.42 o 
  -3  35   9      825.24      984.97    159.02 o 
  -2  35   9      828.70      958.38    151.33 o 
  -1  35   9       19.52       59.63     99.89 o 
   0  35   9     7904.44     7894.23    387.54 o 
   1  35   9        0.56      -29.76     96.16 o 
   2  35   9     4202.99     3889.22    148.79 o 
   3  35   9      492.73      473.35     75.00 o 
   4  35   9     1159.39     1075.94    138.50 o 
  -5  36   9      116.80      246.74    178.84 o 
  -4  36   9       53.34      236.81    262.02 o 
  -3  36   9     2074.88     2322.90    136.91 o 
  -2  36   9      117.24      208.73     69.07 o 
  -1  36   9      708.32      709.34    197.26 o 
   0  36   9        6.75       66.05    147.09 o 
   1  36   9      221.15      198.34     78.18 o 
   2  36   9        1.65      -11.50     67.61 o 
   3  36   9     1375.22     1232.14    157.04 o 
   4  36   9       19.91     -143.15     96.15 o 
  -4  37   9      777.80      933.18    190.33 o 
  -3  37   9      278.45      212.40     73.82 o 
  -2  37   9      459.97      494.32     82.49 o 
  -1  37   9      595.08      622.18    295.83 o 
   0  37   9     2007.06     1857.62    229.60 o 
   1  37   9      204.71      218.95     80.02 o 
   2  37   9      808.85      685.84     98.69 o 
   3  37   9      179.70      222.91     71.72 o 
  -3  38   9      886.93     1069.97    110.47 o 
  -2  38   9      305.69      424.25     88.91 o 
  -1  38   9      172.12      304.47    184.42 o 
   0  38   9        0.53       83.97    152.54 o 
   1  38   9     1552.81     1353.19    126.07 o 
   2  38   9      325.44      239.96    107.74 o 
  -1  39   9        8.15       52.21    217.10 o 
   0  39   9     4228.65     4157.80    303.04 o 
 -12   0  10     6914.18     7371.93    358.01 o 
 -11   0  10     1114.53     1466.24    131.55 o 
 -10   0  10    13073.78    13259.76    369.20 o 
  -9   0  10       19.65      341.72    181.58 o 
  -8   0  10    37881.22    35798.35   1026.43 o 
  -7   0  10     2158.62     2108.72    120.05 o 
  -6   0  10    20082.95    19179.59    495.08 o 
  -5   0  10    11046.22    12777.10   1667.26 o 
  -4   0  10     7967.50     6358.48    530.07 o 
  -3   0  10    76452.64    79253.84   3288.59 o 
  -2   0  10    54334.06    51065.27   3137.98 o 
  -1   0  10    55718.36    57848.89   1285.79 o 
   0   0  10    14561.45    14805.98    352.08 o 
   1   0  10    72811.83    74273.64   1757.35 o 
   2   0  10    13301.90    13987.87    363.80 o 
   3   0  10     4271.49     4170.09    158.45 o 
   4   0  10       46.36       34.84     36.30 o 
   5   0  10    22872.27    23700.88    667.14 o 
   6   0  10      320.43      166.28     59.99 o 
   7   0  10     6072.14     6033.55    292.91 o 
   8   0  10      230.32      166.19     69.25 o 
   9   0  10      409.05      378.14     87.52 o 
  10   0  10      835.10      685.82    118.17 o 
  11   0  10       16.58        3.01     88.51 o 
 -12   1  10      718.58      748.06     76.45 o 
 -11   1  10     2557.20     2674.25    140.06 o 
 -10   1  10     2789.44     2742.97     93.20 o 
  -9   1  10     4435.77     4417.17    101.17 o 
  -8   1  10     1028.18     1251.11    126.33 o 
  -7   1  10     6393.44     6386.92    190.34 o 
  -6   1  10    11234.39    10693.29    233.45 o 
  -5   1  10    14472.80    14767.57    978.40 o 
  -4   1  10      200.26      137.01     63.35 o 
  -3   1  10      499.17      447.14     74.02 o 
  -2   1  10      593.15      708.66     55.67 o 
  -1   1  10    36199.97    37249.52    592.52 o 
   0   1  10      183.21      328.73     23.54 o 
   1   1  10    31894.60    34078.37    580.14 o 
   2   1  10       88.49      221.45     25.67 o 
   3   1  10     7983.68     8281.87    178.51 o 
   4   1  10     3042.21     3273.92    103.96 o 
   5   1  10    10117.08    10590.58    211.81 o 
   6   1  10     2070.41     2026.31    169.48 o 
   7   1  10     3404.69     3414.37    172.94 o 
   8   1  10      336.86      309.46     53.65 o 
   9   1  10     1254.65     1203.94    161.48 o 
  10   1  10        9.04       39.88     54.37 o 
  11   1  10     5162.01     4975.15    208.55 o 
 -12   2  10       14.09     1108.46    384.03 o 
 -11   2  10     6471.24     6895.00    159.99 o 
 -10   2  10      791.59      825.11     84.56 o 
  -9   2  10      587.81      636.26     61.84 o 
  -8   2  10    12814.41    12337.53    301.22 o 
  -7   2  10     1975.92     1891.61     83.11 o 
  -6   2  10     4770.81     4229.39    130.17 o 
  -5   2  10     2145.24     2623.95    144.35 o 
  -4   2  10      816.62     1068.47     48.00 o 
  -3   2  10     1978.10     2225.17    119.46 o 
  -2   2  10     1595.43     1478.59    111.20 o 
  -1   2  10    10058.77     9465.99    162.03 o 
   0   2  10    27036.57    27396.40    455.18 o 
   1   2  10     1527.57     1813.01     77.94 o 
   2   2  10    15653.11    15347.38    279.53 o 
   3   2  10     3302.29     2917.46     88.30 o 
   4   2  10    16677.65    17935.12    426.75 o 
   5   2  10     1224.28     1447.87    101.27 o 
   6   2  10    51156.36    50970.74    995.00 o 
   7   2  10     4161.04     4058.52    156.81 o 
   8   2  10     5841.34     6004.50    259.10 o 
   9   2  10       81.29      -35.11     44.83 o 
  10   2  10    18691.02    18951.38    567.80 o 
  11   2  10      262.10      208.09     88.60 o 
 -12   3  10     1289.93     1380.75    117.99 o 
 -11   3  10     4205.18     4173.52    112.27 o 
 -10   3  10      493.49      481.25     77.82 o 
  -9   3  10     8520.90     8587.53    165.58 o 
  -8   3  10      106.90      141.69     55.68 o 
  -7   3  10    12134.87    11734.35    257.35 o 
  -6   3  10    10836.51    10323.87    270.53 o 
  -5   3  10     2569.92     2402.06    138.01 o 
  -4   3  10      957.70      766.75     99.02 o 
  -3   3  10     2088.38     1634.09     57.92 o 
  -2   3  10    13910.38    14675.64    472.62 o 
  -1   3  10    14030.81    13765.44    261.70 o 
   0   3  10    19789.78    21009.00    392.08 o 
   1   3  10     6382.35     6530.52    166.68 o 
   2   3  10       42.75      145.80     56.52 o 
   3   3  10     5809.90     5616.93    142.97 o 
   4   3  10     2607.90     2666.69     88.93 o 
   5   3  10     1448.40     1415.75     59.56 o 
   6   3  10     7377.36     7513.25    188.41 o 
   7   3  10     2611.79     2667.51    120.36 o 
   8   3  10     1568.77     1654.50    100.75 o 
   9   3  10      642.78      602.01     72.64 o 
  10   3  10      317.41      303.91     65.40 o 
  11   3  10     4013.84     4255.79    190.18 o 
 -12   4  10     6969.00     7309.89    239.40 o 
 -11   4  10     1710.72     1875.31    188.17 o 
 -10   4  10     4158.87     4353.81    112.20 o 
  -9   4  10     2928.36     2877.91     78.12 o 
  -8   4  10    21633.99    20339.07    442.15 o 
  -7   4  10     5874.60     6137.86    328.61 o 
  -6   4  10    24216.47    23090.85    558.87 o 
  -5   4  10    24370.82    25019.20   1252.17 o 
  -4   4  10    28117.57    28517.69    595.48 o 
  -3   4  10    38320.21    39960.56    942.08 o 
  -2   4  10    72843.14    74957.30   2208.70 o 
  -1   4  10    20807.53    21345.94    454.85 o 
   0   4  10    15462.49    16184.85    307.34 o 
   1   4  10    53478.36    54644.27   1027.19 o 
   2   4  10     3796.61     3726.62    100.64 o 
   3   4  10     7867.57     7759.66    185.48 o 
   4   4  10        1.23      -29.99     27.43 o 
   5   4  10     3274.13     3498.35    104.88 o 
   6   4  10      203.94      182.76     54.46 o 
   7   4  10     6090.48     6211.31    193.64 o 
   8   4  10      140.78       77.54     46.25 o 
   9   4  10       29.60       31.93     48.26 o 
  10   4  10      769.64      700.64     79.93 o 
  11   4  10      361.22      418.98     80.80 o 
 -12   5  10     1345.99     1531.48    203.50 o 
 -11   5  10      746.82      819.17    122.98 o 
 -10   5  10     1809.96     1874.24     91.99 o 
  -9   5  10       89.13      220.28     54.34 o 
  -8   5  10        1.04      104.69     69.78 o 
  -7   5  10      122.85      258.62     75.53 o 
  -6   5  10       22.48      222.97    131.51 o 
  -5   5  10     5655.60     5600.09    196.84 o 
  -4   5  10     4150.85     4350.75    111.49 o 
  -3   5  10     1599.93     1944.25    172.49 o 
  -2   5  10     6225.98     6441.15    239.11 o 
  -1   5  10     8109.57     8230.69    195.68 o 
   0   5  10     2132.48     2432.42     67.94 o 
   1   5  10     4110.77     4078.63    104.60 o 
   2   5  10      956.57      990.58     46.00 o 
   3   5  10       36.39       57.53     25.83 o 
   4   5  10     9229.48     9514.83    202.69 o 
   5   5  10    14307.35    14166.53    349.33 o 
   6   5  10     3228.92     3382.48    101.99 o 
   7   5  10     5880.77     6219.76    175.73 o 
   8   5  10      900.14      760.07     75.26 o 
   9   5  10     2818.75     2554.73    129.65 o 
  10   5  10      306.28      351.01     66.99 o 
  11   5  10     7175.46     7281.88    271.00 o 
 -12   6  10        1.38      105.20    440.20 o 
 -11   6  10     1723.05     1995.79    171.19 o 
 -10   6  10     4848.95     4707.69    119.12 o 
  -9   6  10     1550.39     1454.02     59.29 o 
  -8   6  10     7599.13     7084.09    232.19 o 
  -7   6  10     1115.20     1008.77     59.20 o 
  -6   6  10     1318.77     1154.06    103.32 o 
  -5   6  10     1325.74     1412.91    138.70 o 
  -4   6  10      319.74      319.40     44.60 o 
  -3   6  10    11536.54    11954.78    305.79 o 
  -2   6  10     3220.12     3488.43    157.26 o 
  -1   6  10      167.51      298.29     38.15 o 
   0   6  10    31368.82    32566.60    595.90 o 
   1   6  10     4993.52     5070.86    115.25 o 
   2   6  10       10.16       51.79     43.24 o 
   3   6  10     4171.10     3834.02    108.16 o 
   4   6  10    11818.79    11916.30    268.89 o 
   5   6  10     1689.72     1670.09     57.13 o 
   6   6  10    38903.48    38226.70    640.84 o 
   7   6  10       50.03       70.33     31.52 o 
   8   6  10     4612.91     4644.85    165.54 o 
   9   6  10      159.10       74.01     49.22 o 
  10   6  10     5774.87     6112.10    297.34 o 
  11   6  10       73.11       50.58    174.03 o 
 -12   7  10      272.63      423.44    143.89 o 
 -11   7  10     2906.39     2962.79    161.03 o 
 -10   7  10      135.34      173.92     79.63 o 
  -9   7  10     1979.18     1947.69     65.98 o 
  -8   7  10       71.72      325.25    118.29 o 
  -7   7  10     7486.20     6669.99    384.63 o 
  -6   7  10     6742.37     6419.51    182.36 o 
  -5   7  10     1633.99     1796.63    127.71 o 
  -4   7  10     1417.95     1473.28     95.05 o 
  -3   7  10     4006.15     4002.82    126.74 o 
  -2   7  10     1901.90     1717.77     76.09 o 
  -1   7  10       10.19       38.61     35.72 o 
   0   7  10    15881.29    16262.78    308.22 o 
   1   7  10     6104.45     6653.88    153.59 o 
   2   7  10     3202.96     3334.41     96.01 o 
   3   7  10      342.52      519.47     52.59 o 
   4   7  10    15274.09    15645.44    343.16 o 
   5   7  10     2279.47     2171.40     65.68 o 
   6   7  10       26.03      109.11     43.95 o 
   7   7  10      350.30      412.96     64.21 o 
   8   7  10     2328.54     2283.29    105.36 o 
   9   7  10     1262.57     1254.30    168.27 o 
  10   7  10      409.80      472.65     71.71 o 
 -12   8  10     2519.90     2940.34    170.54 o 
 -11   8  10       10.98       75.38    140.19 o 
 -10   8  10     1977.07     2017.30     71.98 o 
  -9   8  10      152.02      123.04     36.87 o 
  -8   8  10     3523.86     3492.77    123.37 o 
  -7   8  10     2509.37     2336.27    100.08 o 
  -6   8  10     2829.39     2829.52    185.54 o 
  -5   8  10    13831.58    14046.00    401.18 o 
  -4   8  10     9212.62     9511.93    227.31 o 
  -3   8  10    12756.79    13858.10    349.36 o 
  -2   8  10     6971.81     7196.86    207.32 o 
  -1   8  10     9000.74     8923.96    204.00 o 
   0   8  10     3719.19     4069.98     95.87 o 
   1   8  10    19612.95    19675.23    397.23 o 
   2   8  10     5569.69     5889.56    147.15 o 
   3   8  10     9614.42    10200.79    237.65 o 
   4   8  10       19.49       65.86     23.24 o 
   5   8  10     1544.78     1499.03     55.58 o 
   6   8  10     4668.92     4458.13    107.24 o 
   7   8  10     9659.34     9376.20    190.12 o 
   8   8  10      180.67      103.24     44.93 o 
   9   8  10      556.87      501.78     66.88 o 
  10   8  10     2739.60     2790.83    146.85 o 
 -12   9  10      531.27      655.15    246.65 o 
 -11   9  10      813.13      836.46    174.02 o 
 -10   9  10     1335.06     1333.74    112.04 o 
  -9   9  10     6721.95     6458.46    205.46 o 
  -8   9  10      384.39      402.73     71.70 o 
  -7   9  10       14.13       21.47     35.09 o 
  -6   9  10     5658.70     5430.79    160.92 o 
  -5   9  10     7657.63     8028.30    370.09 o 
  -4   9  10     3651.15     3548.73    104.71 o 
  -3   9  10     3746.30     3551.47    117.85 o 
  -2   9  10    26963.59    26928.96    683.30 o 
  -1   9  10      269.40      288.61     42.84 o 
   0   9  10    12173.92    13347.94    231.25 o 
   1   9  10      246.99      206.72     26.02 o 
   2   9  10      937.21      937.91     39.00 o 
   3   9  10     1887.53     1859.40     57.35 o 
   4   9  10     8005.06     7845.94    155.65 o 
   5   9  10      114.41       70.89     27.37 o 
   6   9  10      123.27      132.28     32.13 o 
   7   9  10       16.25       -7.63     34.06 o 
   8   9  10      128.68       80.46     44.38 o 
   9   9  10     1940.30     1926.88    107.03 o 
  10   9  10      378.77      364.92     73.14 o 
 -12  10  10     1417.51     1495.99    294.04 o 
 -11  10  10      610.54      646.87    139.64 o 
 -10  10  10    10004.43     9919.02    311.82 o 
  -9  10  10       14.22      134.23     94.60 o 
  -8  10  10     1900.41     1708.67     83.08 o 
  -7  10  10       19.00      -16.01     34.72 o 
  -6  10  10     3573.59     3013.00    188.88 o 
  -5  10  10      135.16       85.67     30.32 o 
  -4  10  10     5710.17     5289.69    165.86 o 
  -3  10  10    17904.75    18781.20    493.41 o 
  -2  10  10    14562.24    14574.43    388.00 o 
  -1  10  10     6606.51     6544.99    156.90 o 
   0  10  10     1789.59     2153.49     67.22 o 
   1  10  10     4171.63     3663.74     84.60 o 
   2  10  10      631.40      618.15     48.61 o 
   3  10  10     3630.69     3827.20     84.71 o 
   4  10  10      583.77      563.94     37.01 o 
   5  10  10     1763.28     1709.41     59.96 o 
   6  10  10      497.92      476.21     41.28 o 
   7  10  10      472.77      540.82     53.55 o 
   8  10  10     1735.62     1816.97     93.89 o 
   9  10  10       69.41       39.06     84.53 o 
  10  10  10        2.08      -60.91     68.03 o 
 -12  11  10       14.52       71.10    206.59 o 
 -11  11  10      304.22      264.16     60.06 o 
 -10  11  10     5269.48     5100.82    274.61 o 
  -9  11  10      294.54      294.23     50.12 o 
  -8  11  10       40.38       51.36     71.60 o 
  -7  11  10     1592.39     1414.04     96.86 o 
  -6  11  10     3567.57     3607.90    240.32 o 
  -5  11  10       90.99       92.11     27.82 o 
  -4  11  10      113.57       86.38     23.23 o 
  -3  11  10      517.77      519.48     44.21 o 
  -2  11  10     1713.85     1656.55     77.26 o 
  -1  11  10      607.34      673.69     43.69 o 
   0  11  10     9634.74     9811.29    202.50 o 
   1  11  10     6209.09     6714.75    158.09 o 
   2  11  10     2580.92     2672.27     94.51 o 
   3  11  10    10766.65    10889.72    193.31 o 
   4  11  10     4994.18     4732.56    106.80 o 
   5  11  10     4496.88     4562.79    107.90 o 
   6  11  10      685.97      721.61     47.76 o 
   7  11  10     5902.13     5852.39    135.81 o 
   8  11  10      785.20      815.62     56.91 o 
   9  11  10     6492.77     6630.06    222.85 o 
  10  11  10        2.63      -44.06     61.36 o 
 -12  12  10        5.35      134.42    422.72 o 
 -11  12  10     1981.41     1918.10    108.95 o 
 -10  12  10      327.42      871.51    426.96 o 
  -9  12  10      506.71      506.06     99.00 o 
  -8  12  10      368.15      394.68     49.59 o 
  -7  12  10    12375.78    11352.16    577.42 o 
  -6  12  10     3249.09     2934.68    189.93 o 
  -5  12  10     5141.20     4766.59    126.07 o 
  -4  12  10     1336.58     1464.39     70.04 o 
  -3  12  10      442.13      469.82     54.46 o 
  -2  12  10      279.80      178.45     33.09 o 
  -1  12  10      564.91      758.95     46.19 o 
   0  12  10      677.50      694.79     44.32 o 
   1  12  10     6937.92     7079.18    166.21 o 
   2  12  10    10531.68    10389.70    252.20 o 
   3  12  10     2223.36     2205.10     55.96 o 
   4  12  10     1158.21     1249.31     64.05 o 
   5  12  10     2461.02     2225.99     69.92 o 
   6  12  10     7621.82     7242.05    155.06 o 
   7  12  10     2608.58     2653.26     84.32 o 
   8  12  10     6175.89     6239.11    154.88 o 
   9  12  10     2553.26     2579.68    129.38 o 
  10  12  10     5783.84     6228.40    222.57 o 
 -12  13  10        9.71       98.39     56.38 o 
 -11  13  10     7998.86     8009.14    259.90 o 
 -10  13  10       14.22      554.06    402.06 o 
  -9  13  10     8454.12     7759.63    296.62 o 
  -8  13  10     2724.15     2446.36    101.52 o 
  -7  13  10     2044.76     1867.37    143.44 o 
  -6  13  10    20882.48    20318.34    603.91 o 
  -5  13  10    27600.44    27379.02    566.27 o 
  -4  13  10     1815.68     1849.19     93.74 o 
  -3  13  10    13445.42    13452.75    329.36 o 
  -2  13  10    40081.32    40527.91    848.66 o 
  -1  13  10     7322.30     7400.01    177.30 o 
   0  13  10    17669.36    17656.72    363.88 o 
   1  13  10     3935.52     3970.40    116.07 o 
   2  13  10     9744.28     9868.23    207.87 o 
   3  13  10       42.34        2.50     19.37 o 
   4  13  10    24786.73    24701.05    425.17 o 
   5  13  10     1740.50     1803.39     65.08 o 
   6  13  10     2218.49     2179.75     73.97 o 
   7  13  10        0.56        6.73     33.16 o 
   8  13  10      121.71      107.87     41.17 o 
   9  13  10      629.51     1287.40    136.08 o 
  10  13  10     1116.34     1081.12     96.96 o 
 -12  14  10     3926.58     3935.10    202.99 o 
 -11  14  10      477.78      615.45     78.45 o 
 -10  14  10     5735.74     5717.86    554.54 o 
  -9  14  10     3569.06     3286.89    172.97 o 
  -8  14  10     6764.11     5880.72    336.77 o 
  -7  14  10       24.70      -50.10     69.93 o 
  -6  14  10    12959.13    12309.84    322.52 o 
  -5  14  10    10542.79    10154.13    243.69 o 
  -4  14  10    11445.40    11430.43    249.58 o 
  -3  14  10     7421.66     7161.42    178.37 o 
  -2  14  10     2267.14     2024.43     73.97 o 
  -1  14  10    11394.55    11413.81    259.99 o 
   0  14  10    25015.53    25296.23    506.78 o 
   1  14  10    14145.13    13566.75    322.37 o 
   2  14  10     9118.77     8845.77    177.81 o 
   3  14  10     1055.56     1058.84     60.29 o 
   4  14  10     2655.63     2695.43     76.75 o 
   5  14  10     1790.01     1697.67     64.51 o 
   6  14  10     1774.97     1590.92     65.65 o 
   7  14  10     1695.33     1869.42     97.62 o 
   8  14  10     1868.16     1914.56     79.69 o 
   9  14  10      197.87      320.66    101.43 o 
  10  14  10      465.37      460.63     76.23 o 
 -11  15  10       35.45      565.68    395.35 o 
 -10  15  10     1784.04     1717.71    363.39 o 
  -9  15  10       41.00      467.84    224.52 o 
  -8  15  10      211.80     1426.35    313.50 o 
  -7  15  10      104.12      169.12     71.66 o 
  -6  15  10     1834.96     1666.32     99.73 o 
  -5  15  10     4055.99     3900.07    116.23 o 
  -4  15  10       41.76       62.82     26.96 o 
  -3  15  10     8059.26     8355.81    307.09 o 
  -2  15  10     1434.91     1514.09     66.69 o 
  -1  15  10     1916.05     2050.83     79.20 o 
   0  15  10     1665.29     1528.69     67.31 o 
   1  15  10    12093.71    11431.17    250.06 o 
   2  15  10     8444.25     8489.17    171.78 o 
   3  15  10    14420.60    14346.87    294.27 o
[truncated: 373,602 more chars]
